# Supplementary material for: Integrating digital and field surveillance as complementary efforts to manage epidemic diseases of livestock: African swine fever as a case study
Source: PLoS One. 2021 Dec 31;16(12):e0252972. doi: 10.1371/journal.pone.0252972 (PMC8719698; doi:10.1371/journal.pone.0252972)
Supplement: S1 Table — (XLSX) [file pone.0252972.s002.xlsx]

## Sheet: Foglio1
Country	Total Pageviews	Wikipedia Project	Total News
Italy	37758	it.wikipedia.org	1143
Lithuania	9776	lt.wikipedia.org	7398
Latvia	10318	lv.wikipedia.org	1167
Romania	84998	ro.wikipedia.org	3974
Ukraine	126303	uk.wikipedia.org	3006
Czech Republic	25796	cs.wikipedia.org	2491
Estonia	18053	et.wikipedia.org	916
Belgium	6839	fr.wikipedia.org, de.wikipedia.org	1300
Poland	321651	pl.wikipedia.org	2861
India	4856	en.wikipedia.org, hi.wikipedia.org	35128
China	7864	zh.wikipedia.org	2423
South Korea	11514	ko.wikipedia.org	1143
