# Supplementary material for: Integrating digital and field surveillance as complementary efforts to manage epidemic diseases of livestock: African swine fever as a case study
Source: PLoS One. 2021 Dec 31;16(12):e0252972. doi: 10.1371/journal.pone.0252972 (PMC8719698; doi:10.1371/journal.pone.0252972)
Supplement: S1 Data — (ZIP) [file pone.0252972.s007.zip]

Archive with 5 entries (5 files):
- asf_epi_sw.csv
- asf_epi_wb.csv
- asf_news_ts_weekly.csv
- asf_wiki_ts_weekly.csv
- est_topic1.xlsx
