# Supplementary material for: Integrating digital and field surveillance as complementary efforts to manage epidemic diseases of livestock: African swine fever as a case study
Source: PLoS One. 2021 Dec 31;16(12):e0252972. doi: 10.1371/journal.pone.0252972 (PMC8719698; doi:10.1371/journal.pone.0252972)
Supplement: S1 Data — (ZIP) [file pone.0252972.s007.zip › asf_epi_sw.csv]

country	date	value	language
ESTONIA	2015-09	18	Estonian
ITALY	2015-11	16	Italian
LATVIA	2015-09	10	Latvian
LITHUANIA	2015-10	13	Lithuanian
POLAND	2015-01	1	Polish
ESTONIA	2016-08	6	Estonian
ITALY	2016-11	23	Italian
LATVIA	2016-09	3	Latvian
LITHUANIA	2016-11	19	Lithuanian
POLAND	2016-09	20	Polish
ESTONIA	2017-09	3	Estonian
ITALY	2017-10	17	Italian
LATVIA	2017-10	8	Latvian
LITHUANIA	2017-09	30	Lithuanian
POLAND	2017-11	81	Polish
ROMANIA	2017-08	2	Romanian
UKRAINE	2017-12	124	Ukraine
RUSSIA	2017-03	40	Russian
BULGARIA	2018-08	1	Bulgarian
ITALY	2018-09	10	Italian
LATVIA	2018-08	10	Latvian
LITHUANIA	2018-10	51	Lithuanian
POLAND	2018-09	109	Polish
ROMANIA	2018-12	1163	Romanian
UKRAINE	2018-12	105	Ukraine
CHINA	2018-10	32	Chinese
CHINA	2019-03	6	Chinese
CHINA	2019-04	9	Chinese
CHINA	2019-09	4	Chinese
BULGARIA	2019-12	44	Bulgarian
ITALY	2019-01	1	Italian
LATVIA	2019-07	1	Latvian
LITHUANIA	2019-10	19	Lithuanian
POLAND	2019-10	48	Polish
REPUBLIC OF SERBIA	2019-09	18	Serbian
ROMANIA	2019-12	1724	Romanian
SLOVAKIA	2019-08	11	Slovak
UKRAINE	2019-11	42	Ukraine
BULGARIA	2020-04	17	Bulgarian
GREECE	2020-02	1	Greek
LITHUANIA	2020-04	1	Lithuanian
MOLDOVA	2020-03	1	Romainian
POLAND	2020-04	2	Polish
ROMANIA	2020-04	217	Romanian
UKRAINE	2020-04	5	Ukraine
INDONESIA	2020-02	2000	Indonesian
SOUTH KOREA	2019-09	10	Korean
INDIA	2020-04	100	English
CHINA	2020-03	3	Chinese
