# Supplementary material for: Integrating digital and field surveillance as complementary efforts to manage epidemic diseases of livestock: African swine fever as a case study
Source: PLoS One. 2021 Dec 31;16(12):e0252972. doi: 10.1371/journal.pone.0252972 (PMC8719698; doi:10.1371/journal.pone.0252972)
Supplement: S1 Data — (ZIP) [file pone.0252972.s007.zip › asf_epi_wb.csv]

country	date	value	language
ESTONIA	2015-12	723	Estonian
ITALY	2015-12	46	Italian
LATVIA	2015-12	753	Latvian
LITHUANIA	2015-12	111	Lithuanian
POLAND	2015-12	53	Polish
ESTONIA	2016-12	1052	Estonian
ITALY	2016-12	132	Italian
LATVIA	2016-12	865	Latvian
LITHUANIA	2016-12	303	Lithuanian
POLAND	2016-12	80	Polish
CZECH REPUBLIC	2017-12	202	Czech
ESTONIA	2017-12	637	Estonian
RUSSIA	2016-12	17	Russian
ITALY	2017-12	93	Italian
LATVIA	2017-12	947	Latvian
LITHUANIA	2017-12	1328	Lithuanian
POLAND	2017-12	741	Polish
UKRAINE	2017-12	37	Ukraine
BELGIUM	2018-12	161	French
BULGARIA	2018-12	5	Bulgarian
CZECH REPUBLIC	2018-04	28	Czech
ESTONIA	2018-12	230	Estonian
HUNGARY	2018-12	138	Hungarian
ITALY	2018-12	64	Italian
LATVIA	2018-12	685	Latvian
LITHUANIA	2018-12	1443	Lithuanian
POLAND	2018-12	2438	Polish
ROMANIA	2018-12	170	Romanian
UKRAINE	2018-12	41	Ukraine
BELGIUM	2019-12	482	French
BULGARIA	2019-12	165	Bulgarian
ESTONIA	2019-12	80	Estonian
HUNGARY	2019-12	1598	Hungarian
ITALY	2019-12	60	Italian
LATVIA	2019-12	369	Latvian
LITHUANIA	2019-12	464	Lithuanian
POLAND	2019-12	2468	Polish
ROMANIA	2019-12	683	Romanian
SLOVAKIA	2019-12	27	Slovak
UKRAINE	2019-11	11	Ukraine
BELGIUM	2020-03	3	French
BULGARIA	2020-02	208	Bulgarian
ESTONIA	2020-04	20	Estonian
HUNGARY	2020-04	1938	Hungarian
ITALY	2020-02	32	Italian
LATVIA	2020-04	99	Latvian
LITHUANIA	2020-04	81	Lithuanian
MOLDOVA	2020-04	25	Romainian
POLAND	2020-04	2158	Polish
REPUBLIC OF SERBIA	2020-04	41	Serbian
ROMANIA	2020-04	430	Romanian
SLOVAKIA	2020-04	78	Slovak
UKRAINE	2020-04	4	Ukraine
