# Supplementary material for: Integrating digital and field surveillance as complementary efforts to manage epidemic diseases of livestock: African swine fever as a case study
Source: PLoS One. 2021 Dec 31;16(12):e0252972. doi: 10.1371/journal.pone.0252972 (PMC8719698; doi:10.1371/journal.pone.0252972)
Supplement: S1 Data — (ZIP) [file pone.0252972.s007.zip › asf_news_ts_weekly.csv]

	yearweek	ITALY_N	SOUTH KOREA_N	LATVIA_N	LITHUANIA_N	POLAND_N	ROMANIA_N	UKRAINE_N	CZECH REPUBLIC_N	ESTONIA_N	BELGIUM_N	CHINA_N	INDIA_N
0	2015-07	5	0.0	1.0	26.0	16.0	0.0	22.0	0.0	0.0	28.0	1.0	1.0
1	2015-08	22	1.0	7.0	27.0	25.0	0.0	17.0	0.0	7.0	20.0	6.0	4.0
2	2015-09	18	0.0	8.0	15.0	20.0	0.0	30.0	1.0	7.0	12.0	2.0	3.0
3	2015-10	48	11.0	8.0	11.0	15.0	0.0	11.0	1.0	10.0	10.0	6.0	7.0
4	2015-11	9	4.0	9.0	8.0	12.0	4.0	12.0	0.0	4.0	3.0	6.0	2.0
5	2015-12	8	0.0	12.0	13.0	13.0	1.0	15.0	0.0	3.0	4.0	9.0	7.0
6	2015-13	2	1.0	5.0	9.0	9.0	0.0	4.0	0.0	3.0	13.0	5.0	2.0
7	2015-14	8	0.0	1.0	5.0	1.0	0.0	5.0	1.0	5.0	0.0	2.0	0.0
8	2015-15	23	0.0	1.0	2.0	0.0	0.0	0.0	0.0	0.0	0.0	0.0	0.0
9	2015-16	26	0.0	0.0	3.0	0.0	1.0	3.0	0.0	0.0	8.0	7.0	0.0
10	2015-18	3	0.0	2.0	5.0	8.0	0.0	10.0	1.0	6.0	5.0	5.0	1.0
11	2015-19	2	0.0	7.0	10.0	7.0	0.0	5.0	0.0	8.0	1.0	3.0	0.0
12	2015-20	2	1.0	1.0	4.0	4.0	2.0	4.0	0.0	1.0	6.0	1.0	0.0
13	2015-21	3	1.0	4.0	6.0	8.0	0.0	3.0	2.0	6.0	2.0	4.0	1.0
14	2015-22	2	4.0	9.0	91.0	95.0	0.0	1.0	0.0	1.0	7.0	1.0	0.0
15	2015-23	4	1.0	2.0	2.0	4.0	0.0	4.0	0.0	2.0	0.0	0.0	0.0
16	2015-24	2	2.0	13.0	10.0	10.0	1.0	6.0	0.0	10.0	2.0	1.0	0.0
17	2015-25	6	2.0	2.0	3.0	7.0	0.0	28.0	0.0	1.0	2.0	3.0	12.0
18	2015-26	2	5.0	9.0	11.0	16.0	1.0	7.0	3.0	7.0	4.0	6.0	1.0
19	2015-27	10	9.0	23.0	23.0	23.0	1.0	24.0	1.0	25.0	2.0	11.0	0.0
20	2015-28	3	11.0	9.0	12.0	18.0	0.0	18.0	0.0	4.0	6.0	13.0	0.0
21	2015-29	5	3.0	47.0	41.0	39.0	3.0	24.0	0.0	135.0	8.0	3.0	0.0
22	2015-30	15	3.0	50.0	50.0	62.0	1.0	52.0	0.0	176.0	10.0	6.0	0.0
23	2015-31	3	11.0	23.0	41.0	55.0	1.0	191.0	0.0	143.0	9.0	23.0	3.0
24	2015-32	6	3.0	20.0	21.0	97.0	1.0	31.0	0.0	175.0	0.0	4.0	1.0
25	2015-33	3	5.0	27.0	19.0	14.0	0.0	57.0	0.0	110.0	1.0	6.0	0.0
26	2015-35	4	0.0	10.0	9.0	27.0	0.0	7.0	0.0	77.0	65.0	1.0	1.0
27	2015-36	1	5.0	9.0	17.0	32.0	3.0	30.0	2.0	66.0	15.0	14.0	2.0
28	2015-37	2	6.0	7.0	26.0	30.0	0.0	21.0	1.0	36.0	11.0	6.0	1.0
29	2015-38	1	4.0	9.0	9.0	6.0	1.0	3.0	1.0	27.0	5.0	5.0	0.0
30	2015-39	2	1.0	14.0	14.0	6.0	0.0	8.0	0.0	50.0	3.0	3.0	0.0
31	2015-40	3	1.0	5.0	6.0	11.0	0.0	12.0	0.0	16.0	6.0	4.0	1.0
32	2015-41	4	0.0	6.0	8.0	1.0	3.0	10.0	0.0	27.0	1.0	1.0	0.0
33	2015-42	9	0.0	0.0	1.0	3.0	1.0	44.0	0.0	7.0	1.0	1.0	0.0
34	2015-43	9	0.0	9.0	11.0	12.0	1.0	69.0	2.0	13.0	1.0	7.0	2.0
35	2015-44	3	2.0	5.0	2.0	3.0	3.0	18.0	0.0	21.0	4.0	4.0	0.0
36	2015-45	7	2.0	3.0	3.0	8.0	1.0	17.0	2.0	25.0	3.0	3.0	1.0
37	2015-46	2	0.0	5.0	4.0	4.0	0.0	8.0	0.0	17.0	1.0	9.0	1.0
38	2015-47	1	0.0	8.0	4.0	7.0	0.0	5.0	0.0	12.0	0.0	7.0	1.0
39	2015-48	4	1.0	6.0	6.0	3.0	0.0	5.0	2.0	12.0	1.0	4.0	1.0
40	2015-49	3	2.0	4.0	10.0	3.0	1.0	6.0	0.0	5.0	1.0	1.0	0.0
41	2015-50	9	0.0	3.0	16.0	2.0	0.0	6.0	0.0	21.0	0.0	2.0	0.0
42	2015-51	1	5.0	8.0	8.0	7.0	1.0	32.0	0.0	10.0	3.0	8.0	2.0
43	2015-52	5	1.0	3.0	5.0	10.0	0.0	11.0	0.0	5.0	1.0	2.0	2.0
44	2016-00	6	1.0	0.0	8.0	0.0	0.0	2.0	0.0	1.0	0.0	11.0	0.0
45	2016-01	3	5.0	3.0	0.0	5.0	0.0	12.0	0.0	22.0	0.0	10.0	0.0
46	2016-02	14	0.0	3.0	7.0	4.0	1.0	5.0	0.0	17.0	6.0	3.0	1.0
47	2016-03	5	2.0	26.0	11.0	42.0	0.0	13.0	0.0	16.0	1.0	16.0	1.0
48	2016-04	12	4.0	3.0	2.0	27.0	0.0	37.0	0.0	14.0	5.0	7.0	0.0
49	2016-05	17	0.0	1.0	1.0	14.0	1.0	22.0	0.0	8.0	6.0	3.0	0.0
50	2016-06	17	0.0	4.0	3.0	6.0	0.0	17.0	0.0	19.0	5.0	5.0	3.0
51	2016-07	13	0.0	7.0	16.0	7.0	1.0	14.0	0.0	10.0	6.0	1.0	0.0
52	2016-08	19	0.0	16.0	21.0	14.0	6.0	8.0	0.0	28.0	9.0	3.0	2.0
53	2016-09	5	0.0	4.0	5.0	11.0	0.0	3.0	0.0	12.0	6.0	0.0	1.0
54	2016-10	9	1.0	0.0	3.0	7.0	4.0	16.0	0.0	2.0	7.0	2.0	2.0
55	2016-11	3	1.0	10.0	10.0	8.0	1.0	18.0	0.0	20.0	11.0	5.0	0.0
56	2016-12	5	1.0	4.0	8.0	2.0	1.0	18.0	0.0	3.0	0.0	6.0	0.0
57	2016-15	3	3.0	2.0	3.0	6.0	0.0	5.0	0.0	4.0	0.0	4.0	1.0
58	2016-16	11	2.0	1.0	4.0	6.0	1.0	2.0	1.0	27.0	3.0	1.0	1.0
59	2016-17	8	0.0	6.0	7.0	13.0	1.0	4.0	0.0	19.0	2.0	3.0	0.0
60	2016-18	4	1.0	1.0	3.0	5.0	0.0	4.0	0.0	10.0	1.0	5.0	0.0
61	2016-19	2	0.0	7.0	7.0	5.0	0.0	5.0	2.0	10.0	0.0	2.0	0.0
62	2016-20	1	0.0	0.0	1.0	2.0	0.0	5.0	0.0	8.0	2.0	3.0	0.0
63	2016-21	4	0.0	1.0	1.0	4.0	1.0	26.0	1.0	7.0	1.0	2.0	1.0
64	2016-22	12	2.0	10.0	11.0	12.0	0.0	6.0	6.0	19.0	3.0	7.0	1.0
65	2016-23	8	0.0	2.0	4.0	5.0	1.0	14.0	0.0	7.0	2.0	3.0	1.0
66	2016-24	7	0.0	2.0	2.0	18.0	2.0	7.0	0.0	5.0	3.0	19.0	0.0
67	2016-25	7	1.0	0.0	9.0	59.0	0.0	13.0	0.0	4.0	14.0	57.0	3.0
68	2016-26	7	7.0	3.0	58.0	62.0	0.0	8.0	1.0	95.0	5.0	6.0	0.0
69	2016-27	2	1.0	3.0	17.0	18.0	0.0	10.0	0.0	43.0	2.0	12.0	2.0
70	2016-28	14	1.0	4.0	18.0	3.0	1.0	3.0	0.0	46.0	5.0	9.0	2.0
71	2016-29	4	3.0	13.0	30.0	17.0	1.0	22.0	0.0	34.0	0.0	4.0	1.0
72	2016-30	2	3.0	17.0	21.0	30.0	1.0	30.0	1.0	41.0	1.0	15.0	1.0
73	2016-31	5	1.0	9.0	23.0	20.0	3.0	34.0	0.0	11.0	1.0	5.0	2.0
74	2016-32	15	0.0	6.0	13.0	55.0	3.0	23.0	0.0	13.0	3.0	5.0	2.0
75	2016-33	30	3.0	38.0	77.0	130.0	5.0	81.0	1.0	58.0	17.0	9.0	2.0
76	2016-34	6	1.0	8.0	35.0	69.0	0.0	27.0	1.0	82.0	14.0	6.0	1.0
77	2016-35	8	8.0	5.0	10.0	58.0	14.0	56.0	0.0	36.0	5.0	18.0	11.0
78	2016-36	2	2.0	19.0	19.0	53.0	8.0	60.0	1.0	27.0	3.0	6.0	13.0
79	2016-37	3	2.0	3.0	4.0	16.0	0.0	24.0	1.0	8.0	1.0	5.0	1.0
80	2016-38	7	1.0	23.0	29.0	45.0	3.0	44.0	0.0	39.0	22.0	4.0	2.0
81	2016-39	17	4.0	17.0	20.0	64.0	35.0	202.0	0.0	28.0	10.0	6.0	1.0
82	2016-40	4	0.0	1.0	5.0	18.0	4.0	32.0	0.0	11.0	0.0	5.0	1.0
83	2016-41	6	0.0	3.0	4.0	31.0	5.0	25.0	1.0	12.0	3.0	2.0	1.0
84	2016-42	20	3.0	3.0	8.0	26.0	5.0	49.0	0.0	3.0	3.0	6.0	1.0
85	2016-43	55	2.0	44.0	41.0	64.0	15.0	32.0	7.0	57.0	24.0	27.0	0.0
86	2016-44	4	5.0	33.0	22.0	41.0	2.0	37.0	0.0	38.0	4.0	4.0	1.0
87	2016-45	11	1.0	35.0	33.0	39.0	3.0	29.0	1.0	24.0	4.0	4.0	2.0
88	2016-46	5	7.0	36.0	36.0	46.0	1.0	31.0	0.0	22.0	4.0	3.0	4.0
89	2016-47	22	0.0	3.0	3.0	10.0	0.0	26.0	0.0	3.0	4.0	4.0	0.0
90	2016-48	16	2.0	3.0	12.0	16.0	3.0	12.0	1.0	9.0	1.0	2.0	3.0
91	2016-49	15	2.0	1.0	11.0	4.0	2.0	30.0	0.0	1.0	1.0	2.0	1.0
92	2016-50	14	1.0	7.0	11.0	16.0	2.0	12.0	0.0	22.0	2.0	2.0	1.0
93	2016-51	1	2.0	1.0	3.0	10.0	1.0	12.0	0.0	13.0	0.0	5.0	0.0
94	2016-52	4	2.0	0.0	1.0	8.0	4.0	34.0	0.0	12.0	1.0	6.0	0.0
95	2017-01	3	1.0	2.0	8.0	9.0	32.0	20.0	0.0	3.0	0.0	1.0	3.0
96	2017-02	3	0.0	10.0	8.0	15.0	1.0	63.0	1.0	15.0	1.0	10.0	0.0
97	2017-03	11	0.0	189.0	53.0	39.0	1.0	19.0	3.0	55.0	5.0	4.0	5.0
98	2017-04	22	0.0	2.0	6.0	9.0	0.0	36.0	0.0	6.0	2.0	5.0	3.0
99	2017-05	12	0.0	3.0	6.0	9.0	0.0	27.0	0.0	9.0	6.0	2.0	0.0
100	2017-06	8	5.0	37.0	26.0	29.0	11.0	61.0	4.0	35.0	9.0	10.0	5.0
101	2017-07	2	0.0	6.0	5.0	21.0	1.0	45.0	0.0	9.0	0.0	5.0	1.0
102	2017-08	16	5.0	9.0	28.0	50.0	7.0	88.0	0.0	11.0	16.0	3.0	2.0
103	2017-10	9	2.0	4.0	15.0	8.0	1.0	9.0	1.0	1.0	6.0	3.0	1.0
104	2017-11	8	1.0	1.0	1.0	6.0	0.0	25.0	2.0	6.0	1.0	2.0	2.0
105	2017-12	8	1.0	16.0	22.0	16.0	0.0	92.0	1.0	24.0	2.0	4.0	4.0
106	2017-13	6	7.0	5.0	12.0	9.0	0.0	46.0	0.0	25.0	3.0	9.0	1.0
107	2017-14	2	4.0	1.0	1.0	5.0	2.0	47.0	0.0	1.0	0.0	2.0	5.0
108	2017-15	3	1.0	0.0	0.0	3.0	0.0	8.0	2.0	4.0	0.0	1.0	1.0
109	2017-16	2	0.0	0.0	1.0	1.0	0.0	18.0	0.0	7.0	0.0	8.0	1.0
110	2017-18	4	1.0	0.0	0.0	5.0	0.0	6.0	0.0	0.0	2.0	1.0	1.0
111	2017-19	7	1.0	6.0	10.0	19.0	0.0	17.0	0.0	4.0	13.0	1.0	1.0
112	2017-20	2	3.0	1.0	4.0	8.0	1.0	14.0	0.0	7.0	3.0	4.0	3.0
113	2017-21	14	1.0	2.0	7.0	3.0	2.0	6.0	0.0	3.0	1.0	2.0	3.0
114	2017-22	4	0.0	9.0	14.0	33.0	7.0	43.0	1.0	11.0	2.0	3.0	0.0
115	2017-23	16	0.0	28.0	38.0	13.0	2.0	22.0	0.0	45.0	7.0	5.0	2.0
116	2017-24	10	3.0	12.0	13.0	22.0	0.0	13.0	1.0	14.0	5.0	4.0	0.0
117	2017-25	9	1.0	1.0	1.0	11.0	0.0	17.0	1.0	0.0	1.0	2.0	1.0
118	2017-26	11	2.0	9.0	7.0	39.0	10.0	28.0	111.0	13.0	3.0	19.0	9.0
119	2017-27	14	8.0	2.0	8.0	54.0	0.0	47.0	42.0	2.0	2.0	4.0	4.0
120	2017-28	6	0.0	39.0	63.0	66.0	5.0	30.0	58.0	104.0	3.0	6.0	7.0
121	2017-29	5	0.0	54.0	49.0	46.0	3.0	31.0	67.0	63.0	21.0	27.0	5.0
122	2017-30	11	15.0	39.0	41.0	62.0	24.0	99.0	68.0	40.0	1.0	28.0	3.0
123	2017-31	12	5.0	40.0	43.0	81.0	159.0	148.0	87.0	41.0	14.0	5.0	3.0
124	2017-32	8	0.0	16.0	21.0	36.0	69.0	92.0	76.0	18.0	6.0	8.0	8.0
125	2017-33	10	2.0	1.0	1.0	12.0	18.0	41.0	25.0	2.0	9.0	14.0	3.0
126	2017-34	9	1.0	4.0	3.0	19.0	10.0	19.0	28.0	4.0	7.0	8.0	3.0
127	2017-35	14	20.0	1.0	7.0	105.0	23.0	129.0	14.0	13.0	16.0	62.0	6.0
128	2017-36	1	4.0	10.0	15.0	15.0	12.0	54.0	23.0	4.0	4.0	9.0	3.0
129	2017-37	3	4.0	5.0	4.0	40.0	2.0	82.0	5.0	8.0	1.0	10.0	3.0
130	2017-38	4	3.0	9.0	7.0	22.0	7.0	42.0	4.0	17.0	2.0	8.0	1.0
131	2017-39	9	2.0	1.0	4.0	6.0	2.0	30.0	8.0	4.0	45.0	3.0	1.0
132	2017-40	2	2.0	2.0	4.0	17.0	2.0	25.0	7.0	10.0	4.0	8.0	0.0
133	2017-41	2	3.0	5.0	7.0	10.0	2.0	46.0	9.0	5.0	4.0	6.0	2.0
134	2017-42	2	2.0	2.0	1.0	15.0	2.0	12.0	12.0	1.0	21.0	4.0	3.0
135	2017-43	26	1.0	2.0	9.0	20.0	3.0	34.0	8.0	1.0	4.0	0.0	1.0
136	2017-44	8	0.0	3.0	1.0	8.0	5.0	39.0	5.0	11.0	6.0	3.0	1.0
137	2017-45	3	8.0	10.0	8.0	25.0	11.0	22.0	53.0	8.0	5.0	18.0	5.0
138	2017-46	5	1.0	5.0	9.0	14.0	1.0	28.0	3.0	5.0	2.0	13.0	2.0
139	2017-48	4	4.0	2.0	4.0	41.0	2.0	33.0	6.0	3.0	1.0	11.0	8.0
140	2017-49	22	1.0	8.0	48.0	36.0	41.0	84.0	40.0	11.0	8.0	12.0	7.0
141	2017-50	33	5.0	9.0	5.0	38.0	6.0	61.0	17.0	14.0	16.0	8.0	7.0
142	2017-51	41	5.0	7.0	14.0	35.0	1.0	78.0	12.0	9.0	1.0	8.0	0.0
143	2017-52	27	27.0	3.0	3.0	72.0	2.0	179.0	10.0	0.0	6.0	11.0	4.0
144	2018-01	53	10.0	7.0	23.0	54.0	12.0	78.0	63.0	10.0	33.0	9.0	3.0
145	2018-02	66	6.0	4.0	49.0	76.0	81.0	118.0	115.0	8.0	73.0	15.0	6.0
146	2018-03	39	0.0	12.0	18.0	64.0	31.0	53.0	32.0	13.0	26.0	12.0	0.0
147	2018-04	30	0.0	9.0	7.0	41.0	21.0	50.0	23.0	9.0	8.0	7.0	2.0
148	2018-05	57	3.0	7.0	8.0	34.0	8.0	25.0	20.0	8.0	11.0	5.0	1.0
149	2018-06	79	11.0	1.0	9.0	49.0	31.0	41.0	14.0	6.0	7.0	12.0	0.0
150	2018-07	27	2.0	14.0	41.0	64.0	9.0	14.0	6.0	7.0	2.0	16.0	0.0
151	2018-08	14	2.0	2.0	26.0	63.0	14.0	28.0	27.0	6.0	18.0	25.0	0.0
152	2018-09	6	5.0	2.0	1.0	28.0	20.0	14.0	30.0	7.0	12.0	7.0	1.0
153	2018-10	23	9.0	13.0	7.0	67.0	17.0	55.0	8.0	19.0	10.0	7.0	1.0
154	2018-11	16	2.0	5.0	12.0	30.0	41.0	27.0	3.0	7.0	4.0	1.0	6.0
155	2018-12	19	2.0	55.0	69.0	99.0	69.0	19.0	78.0	66.0	11.0	3.0	3.0
156	2018-13	25	16.0	21.0	20.0	91.0	39.0	46.0	30.0	21.0	22.0	26.0	4.0
157	2018-14	12	4.0	1.0	3.0	22.0	8.0	26.0	2.0	1.0	2.0	3.0	0.0
158	2018-15	17	7.0	5.0	4.0	19.0	3.0	20.0	20.0	5.0	3.0	8.0	0.0
159	2018-16	9	6.0	3.0	12.0	48.0	4.0	9.0	8.0	1.0	7.0	10.0	0.0
160	2018-17	14	10.0	13.0	12.0	37.0	20.0	35.0	29.0	11.0	7.0	13.0	2.0
161	2018-18	21	6.0	3.0	10.0	22.0	7.0	87.0	9.0	5.0	14.0	3.0	5.0
162	2018-19	28	2.0	2.0	5.0	25.0	23.0	68.0	9.0	4.0	6.0	24.0	2.0
163	2018-20	28	1.0	4.0	11.0	39.0	15.0	82.0	14.0	4.0	21.0	28.0	2.0
164	2018-21	2	0.0	3.0	1.0	13.0	5.0	24.0	4.0	1.0	3.0	5.0	0.0
165	2018-22	26	0.0	8.0	11.0	22.0	53.0	39.0	9.0	11.0	6.0	2.0	0.0
166	2018-23	26	26.0	13.0	17.0	56.0	27.0	42.0	11.0	22.0	5.0	4.0	3.0
167	2018-24	28	4.0	32.0	27.0	66.0	88.0	96.0	33.0	23.0	16.0	18.0	20.0
168	2018-25	34	1.0	5.0	9.0	28.0	14.0	28.0	10.0	3.0	5.0	9.0	3.0
169	2018-26	47	8.0	44.0	44.0	47.0	92.0	46.0	21.0	43.0	22.0	7.0	2.0
170	2018-27	24	13.0	9.0	15.0	81.0	113.0	72.0	31.0	13.0	12.0	27.0	2.0
171	2018-28	22	1.0	111.0	113.0	61.0	54.0	57.0	27.0	102.0	80.0	9.0	2.0
172	2018-29	13	5.0	12.0	20.0	126.0	157.0	65.0	66.0	11.0	67.0	12.0	2.0
173	2018-30	17	4.0	38.0	46.0	93.0	416.0	75.0	51.0	46.0	22.0	4.0	14.0
174	2018-31	17	29.0	57.0	22.0	38.0	120.0	53.0	10.0	5.0	19.0	77.0	6.0
175	2018-32	33	16.0	93.0	114.0	62.0	392.0	117.0	37.0	64.0	14.0	156.0	19.0
176	2018-33	34	31.0	35.0	26.0	245.0	237.0	67.0	16.0	11.0	20.0	240.0	25.0
177	2018-34	15	28.0	15.0	15.0	135.0	235.0	67.0	13.0	23.0	26.0	502.0	33.0
178	2018-35	125	232.0	14.0	21.0	133.0	454.0	70.0	38.0	38.0	86.0	569.0	37.0
179	2018-36	37	111.0	126.0	108.0	157.0	308.0	99.0	121.0	123.0	42.0	695.0	18.0
180	2018-37	42	130.0	57.0	53.0	112.0	471.0	69.0	83.0	45.0	474.0	568.0	18.0
181	2018-38	61	43.0	26.0	22.0	69.0	87.0	56.0	57.0	34.0	326.0	285.0	6.0
182	2018-39	61	31.0	36.0	47.0	85.0	146.0	38.0	88.0	38.0	376.0	235.0	8.0
183	2018-40	17	57.0	52.0	66.0	83.0	112.0	85.0	79.0	48.0	196.0	179.0	102.0
184	2018-41	17	56.0	14.0	11.0	39.0	30.0	43.0	20.0	10.0	313.0	263.0	10.0
185	2018-42	10	16.0	27.0	28.0	85.0	27.0	35.0	8.0	33.0	112.0	287.0	12.0
186	2018-43	33	20.0	12.0	13.0	79.0	91.0	11.0	13.0	12.0	84.0	348.0	4.0
187	2018-44	13	24.0	3.0	6.0	20.0	50.0	24.0	8.0	3.0	51.0	105.0	8.0
188	2018-45	16	20.0	23.0	22.0	40.0	50.0	16.0	19.0	27.0	62.0	195.0	3.0
189	2018-46	16	14.0	4.0	8.0	15.0	24.0	10.0	12.0	7.0	60.0	302.0	7.0
190	2018-47	24	6.0	12.0	13.0	75.0	51.0	34.0	6.0	25.0	85.0	425.0	11.0
191	2018-48	18	8.0	2.0	1.0	10.0	33.0	13.0	3.0	1.0	34.0	162.0	10.0
192	2018-49	13	8.0	3.0	2.0	30.0	12.0	14.0	6.0	2.0	37.0	180.0	16.0
193	2018-50	33	9.0	2.0	6.0	78.0	22.0	42.0	8.0	1.0	45.0	170.0	8.0
194	2018-51	9	16.0	1.0	2.0	18.0	22.0	17.0	18.0	1.0	37.0	275.0	6.0
195	2018-52	29	15.0	2.0	6.0	14.0	8.0	29.0	5.0	3.0	25.0	236.0	9.0
196	2019-00	17	9.0	13.0	12.0	32.0	18.0	20.0	4.0	5.0	33.0	289.0	5.0
197	2019-01	39	14.0	19.0	22.0	294.0	30.0	38.0	11.0	4.0	147.0	168.0	5.0
198	2019-02	41	11.0	15.0	22.0	83.0	23.0	26.0	16.0	10.0	144.0	268.0	7.0
199	2019-03	19	24.0	23.0	8.0	54.0	43.0	37.0	31.0	3.0	96.0	202.0	7.0
200	2019-04	38	15.0	39.0	48.0	303.0	82.0	28.0	50.0	32.0	288.0	219.0	9.0
201	2019-05	35	12.0	5.0	4.0	80.0	37.0	19.0	7.0	4.0	64.0	250.0	15.0
202	2019-06	8	32.0	14.0	10.0	46.0	32.0	23.0	31.0	4.0	86.0	160.0	2.0
203	2019-07	11	33.0	8.0	1.0	20.0	55.0	31.0	6.0	3.0	55.0	341.0	8.0
204	2019-08	12	30.0	5.0	14.0	30.0	8.0	18.0	14.0	2.0	59.0	229.0	10.0
205	2019-09	17	42.0	2.0	2.0	11.0	24.0	11.0	4.0	2.0	42.0	222.0	9.0
206	2019-10	1	29.0	1.0	5.0	25.0	4.0	12.0	15.0	1.0	35.0	290.0	30.0
207	2019-11	14	36.0	7.0	1.0	24.0	12.0	24.0	10.0	2.0	50.0	453.0	15.0
208	2019-12	6	17.0	4.0	2.0	22.0	19.0	26.0	3.0	1.0	42.0	226.0	18.0
209	2019-13	3	19.0	2.0	5.0	8.0	4.0	4.0	1.0	5.0	75.0	251.0	7.0
210	2019-14	22	34.0	1.0	4.0	14.0	14.0	13.0	19.0	1.0	47.0	574.0	33.0
211	2019-15	30	20.0	2.0	1.0	24.0	17.0	15.0	4.0	7.0	44.0	379.0	10.0
212	2019-16	15	31.0	7.0	6.0	46.0	12.0	64.0	16.0	6.0	35.0	435.0	30.0
213	2019-17	22	29.0	4.0	2.0	18.0	47.0	9.0	9.0	5.0	36.0	416.0	19.0
214	2019-18	104	33.0	11.0	3.0	21.0	20.0	20.0	3.0	6.0	67.0	853.0	133.0
215	2019-19	12	51.0	7.0	2.0	12.0	8.0	17.0	3.0	4.0	32.0	659.0	20.0
216	2019-20	24	207.0	7.0	8.0	39.0	5.0	15.0	3.0	134.0	52.0	886.0	30.0
217	2019-21	10	270.0	131.0	87.0	139.0	58.0	67.0	55.0	82.0	98.0	747.0	27.0
218	2019-22	32	246.0	18.0	5.0	61.0	50.0	72.0	17.0	10.0	62.0	633.0	60.0
219	2019-23	23	166.0	18.0	1.0	49.0	26.0	22.0	23.0	4.0	71.0	529.0	30.0
220	2019-24	14	177.0	11.0	3.0	53.0	32.0	19.0	11.0	1.0	28.0	632.0	62.0
221	2019-25	23	358.0	12.0	0.0	58.0	12.0	19.0	8.0	30.0	44.0	781.0	24.0
222	2019-26	34	102.0	21.0	4.0	46.0	62.0	59.0	9.0	12.0	56.0	606.0	43.0
223	2019-27	20	50.0	13.0	3.0	22.0	92.0	23.0	13.0	3.0	59.0	422.0	58.0
224	2019-28	26	109.0	10.0	5.0	41.0	94.0	19.0	20.0	10.0	99.0	469.0	100.0
225	2019-29	40	29.0	20.0	23.0	54.0	234.0	43.0	84.0	16.0	73.0	326.0	13.0
226	2019-30	41	14.0	24.0	18.0	40.0	120.0	25.0	64.0	36.0	63.0	454.0	30.0
227	2019-31	34	34.0	16.0	27.0	63.0	201.0	56.0	28.0	9.0	125.0	503.0	40.0
228	2019-32	20	39.0	25.0	13.0	53.0	68.0	39.0	34.0	14.0	48.0	408.0	13.0
229	2019-33	13	19.0	33.0	4.0	52.0	61.0	74.0	38.0	3.0	42.0	536.0	37.0
230	2019-34	14	23.0	6.0	1.0	18.0	14.0	33.0	5.0	1.0	25.0	303.0	16.0
231	2019-35	10	32.0	11.0	4.0	22.0	42.0	21.0	6.0	1.0	39.0	348.0	19.0
232	2019-36	30	56.0	67.0	10.0	103.0	113.0	87.0	70.0	3.0	104.0	1030.0	35.0
233	2019-37	41	889.0	22.0	5.0	53.0	35.0	55.0	24.0	14.0	70.0	1194.0	27.0
234	2019-38	21	586.0	8.0	5.0	22.0	33.0	26.0	4.0	2.0	50.0	814.0	28.0
235	2019-39	22	321.0	18.0	19.0	37.0	38.0	35.0	20.0	11.0	84.0	708.0	16.0
236	2019-40	15	149.0	12.0	7.0	25.0	27.0	26.0	14.0	7.0	50.0	584.0	17.0
237	2019-41	11	324.0	7.0	6.0	35.0	17.0	13.0	5.0	4.0	67.0	993.0	15.0
238	2019-42	14	124.0	22.0	5.0	41.0	37.0	34.0	21.0	4.0	71.0	331.0	26.0
239	2019-43	15	157.0	15.0	6.0	52.0	42.0	19.0	13.0	6.0	117.0	724.0	34.0
240	2019-44	54	172.0	4.0	3.0	32.0	29.0	13.0	9.0	13.0	148.0	776.0	28.0
241	2019-45	67	170.0	4.0	4.0	64.0	13.0	11.0	3.0	3.0	34.0	692.0	38.0
242	2019-46	30	36.0	8.0	7.0	68.0	19.0	20.0	6.0	7.0	29.0	468.0	20.0
243	2019-47	29	32.0	4.0	2.0	54.0	20.0	6.0	6.0	4.0	31.0	364.0	17.0
244	2019-48	16	35.0	4.0	6.0	165.0	45.0	63.0	13.0	3.0	68.0	504.0	35.0
245	2019-49	44	70.0	24.0	26.0	135.0	58.0	61.0	11.0	6.0	91.0	786.0	162.0
246	2019-50	21	53.0	3.0	2.0	90.0	15.0	13.0	4.0	1.0	68.0	554.0	12.0
247	2019-51	33	227.0	0.0	0.0	16.0	14.0	5.0	5.0	1.0	23.0	964.0	29.0
248	2019-52	1	472.0	0.0	1.0	23.0	1.0	18.0	2.0	1.0	8.0	178.0	62.0
249	2020-00	17	59.0	5.0	4.0	28.0	10.0	9.0	3.0	2.0	24.0	188.0	22.0
250	2020-01	13	40.0	5.0	7.0	121.0	54.0	51.0	16.0	4.0	41.0	633.0	32.0
251	2020-02	45	145.0	24.0	17.0	101.0	49.0	23.0	19.0	15.0	108.0	627.0	101.0
252	2020-03	83	47.0	9.0	4.0	76.0	7.0	21.0	10.0	8.0	46.0	438.0	15.0
253	2020-04	25	44.0	3.0	7.0	54.0	24.0	7.0	9.0	9.0	41.0	324.0	39.0
254	2020-05	116	131.0	15.0	24.0	75.0	55.0	22.0	17.0	11.0	45.0	684.0	43.0
255	2020-06	30	49.0	13.0	12.0	29.0	13.0	15.0	6.0	9.0	35.0	537.0	32.0
256	2020-07	45	19.0	2.0	1.0	10.0	12.0	25.0	5.0	1.0	17.0	443.0	28.0
257	2020-08	29	45.0	1.0	1.0	18.0	3.0	12.0	0.0	1.0	28.0	196.0	11.0
258	2020-09	23	24.0	3.0	4.0	18.0	13.0	21.0	3.0	1.0	20.0	329.0	21.0
259	2020-10	22	33.0	2.0	2.0	21.0	5.0	2.0	5.0	3.0	20.0	246.0	37.0
260	2020-11	80	25.0	3.0	4.0	14.0	5.0	26.0	5.0	0.0	14.0	129.0	22.0
261	2020-12	86	40.0	0.0	2.0	19.0	1.0	9.0	3.0	3.0	17.0	199.0	21.0
262	2020-13	50	13.0	4.0	5.0	12.0	5.0	7.0	0.0	5.0	29.0	182.0	41.0
263	2020-14	14	7.0	0.0	1.0	9.0	3.0	4.0	3.0	0.0	12.0	92.0	13.0
264	2020-15	25	14.0	0.0	2.0	7.0	0.0	4.0	1.0	3.0	8.0	122.0	15.0
265	2020-16	34	26.0	0.0	2.0	21.0	4.0	12.0	0.0	3.0	11.0	193.0	35.0
266	2020-17	16	7.0	5.0	7.0	12.0	5.0	5.0	1.0	5.0	11.0	133.0	32.0
267	2020-18	12	22.0	1.0	1.0	7.0	1.0	8.0	0.0	0.0	8.0	137.0	62.0
