# Supplementary material for: Integrating digital and field surveillance as complementary efforts to manage epidemic diseases of livestock: African swine fever as a case study
Source: PLoS One. 2021 Dec 31;16(12):e0252972. doi: 10.1371/journal.pone.0252972 (PMC8719698; doi:10.1371/journal.pone.0252972)
Supplement: S1 Data — (ZIP) [file pone.0252972.s007.zip › asf_wiki_ts_weekly.csv]

	yearweek	ITALY	SOUTH KOREA	LATVIA	LITHUANIA	POLAND	ROMANIA	UKRAINE	CZECH REPUBLIC	ESTONIA	BELGIUM	CHINA	INDIA
0	2015-00
1	2015-01
2	2015-02
3	2015-03
4	2015-04
5	2015-05
6	2015-06
7	2015-07
8	2015-08
9	2015-09
10	2015-10
11	2015-11
12	2015-12
13	2015-13
14	2015-14
15	2015-15
16	2015-16
17	2015-17	0.0	0.0	0.0	0.0	0.0	0.0	0.0	0.0	0.0	0.0	0.0	0.0
18	2015-18	0.0	0.0	0.0	0.0	0.0	0.0	0.0	0.0	0.0	0.0	0.0	0.0
19	2015-19	0.0	0.0	0.0	0.0	0.0	0.0	0.0	0.0	0.0	0.0	0.0	0.0
20	2015-20	0.0	0.0	0.0	0.0	0.0	0.0	0.0	0.0	0.0	0.0	0.0	0.0
21	2015-21	0.0	0.0	0.0	0.0	0.0	0.0	0.0	0.0	0.0	0.0	0.0	0.0
22	2015-22	0.0	0.0	0.0	0.0	0.0	0.0	0.0	0.0	0.0	0.0	0.0	0.0
23	2015-23	0.0	0.0	0.0	0.0	0.0	0.0	0.0	0.0	0.0	0.0	0.0	0.0
24	2015-24	0.0	0.0	0.0	0.0	0.0	0.0	0.0	0.0	0.0	0.0	0.0	0.0
25	2015-25	0.0	0.0	0.0	0.0	0.0	0.0	0.0	0.0	0.0	0.0	0.0	0.0
26	2015-26	39.90985178176013	1.5604884194821125	6.96504934779095	17.25775675862274	263.7414078784341	0.9968337727436439	316.97004272549975	0.5640220295828908	7.663212040568505	2.6603695492280393	3.9750774120167547	1.6389097628671851
27	2015-27	45.624958100196345	2.2493986726574584	22.621751791280463	35.43890466255967	173.2401030689429	1.3254895739922892	858.9526688974322	0.7309907114200144	24.007085608824088	3.1659388375182385	5.188222828861938	2.191439561612212
28	2015-28	55.660414895746406	2.5653254525250793	14.525401492542857	20.519657951055414	127.05756553475602	1.5116538400024422	589.5696134098182	0.8336579461700164	28.913322938717254	4.193402469256959	5.916905810443671	2.499226016894826
29	2015-29	53.079998976553945	2.622192272901251	27.747219277930927	20.527473836742296	130.41512013368052	1.5451634078842695	550.910839066867	0.8521380484250168	330.6443480227052	3.9221426860514157	6.048068747128383	2.5546275788456967
30	2015-30	58.27978012681599	6.410970351418157	26.668737995052272	25.62855152974124	237.26170820721583	3.8812901636663684	1451.6590346095015	2.109489176114171	1350.5136967365231	5.73086510929528	14.66529112550098	6.212475912155124
31	2015-31	38.98025716711499	4.684551831575164	20.27310606342339	43.671120809719575	164.48966927708142	3.0302403518774432	1620.8052261849502	1.59037481805664	785.1412078696823	5.187184237255604	10.488094522399743	4.477055522833147
32	2015-32	38.35818946277032	4.1036179632795635	21.286239107599776	48.13127466668764	193.21804936323656	2.6544585668161247	1194.7215933009059	1.3931515556591147	669.916876646865	4.6730389107524335	9.187460109331703	3.921853386756213
33	2015-33	47.62035592515701	4.406445192497483	21.872611458974436	36.47264575528724	94.25397144576309	2.850344816475748	987.5478186175189	1.4959594264833567	477.10655811802803	5.743726740665588	9.865450388484192	4.211267266200572
34	2015-34	33.962430661500925	3.337279668932175	11.907308435939964	43.45657374963481	94.2643823573242	2.1587464248203423	553.3888803275817	1.1329846988794006	309.7954817834236	4.109534871980962	7.471729606986625	3.189459079590896
35	2015-35	43.50151196980005	2.279258209539341	25.339032177227665	40.949944954564295	148.1835458215526	1.659911578986275	381.6236833807294	0.9246233772003635	241.5903351102635	3.4923689986742916	5.768453744826032	2.5969256584557976
36	2015-36	38.362324453066535	2.3529537466860173	25.777348122436578	22.858099491064223	141.91006880457292	1.752718553037892	363.6461838840392	0.9863320958868019	156.9267612256691	3.1625413822254336	6.095330623673313	2.7691877250494037
37	2015-37	54.56014446414075	2.347926067740107	23.17210192192219	49.7481333940465	160.64447901944555	1.748973427924563	243.34543037864924	0.9842245486733686	136.1845515907785	3.4181304777451196	6.082306412938968	2.7632706572608363
38	2015-38	34.413829670517984	2.1015697993905027	25.085194599685586	37.74957662652418	125.48926776623554	1.5654622973714505	229.1453116442127	0.880954735215135	109.38346790405713	3.702188543115476	5.444120086956079	2.4733343356210487
39	2015-39	44.99966497953383	2.224299399742998	19.557967834405556	52.46902917783507	142.048826765176	1.9649148873044824	223.93996294740327	1.0739755853979764	96.38161974279988	3.4720464417509884	6.076477417719216	2.8588024363927405
40	2015-40	62.05988015834911	2.387237789095228	25.992497556118263	65.0488756836533	114.30592617218811	2.383934987058087	239.67103906916668	1.2790788972586382	93.81629483214044	3.9709847909571403	6.802396028995049	3.2834668835486016
41	2015-41	54.90918472049415	1.894562072771635	29.44804904055328	69.58695655467076	175.35158263653852	1.8919408996727407	225.94380422572516	1.0151038903197072	80.49140653751675	4.478302210422163	5.398524428264364	2.605828314711179
42	2015-42	72.3840229830571	1.9975760861847498	25.919448622131704	41.954501165733085	157.86910297811545	1.994812390671495	297.96075377421175	1.0702986644978474	73.89255139893825	3.853661758109568	5.692061217508052	2.7475163791044586
43	2015-43	70.1234519519028	2.2845197098028214	29.15870043941654	46.16685434016546	166.50506937278874	2.209925040395285	1378.4644100176877	1.2246754673845945	62.05764047080839	4.107603385944073	6.573188019440698	3.1503402174078903
44	2015-44	67.5424480117362	2.2984655614513017	21.90290570664493	39.68554324051315	148.31603784098994	1.7735897101261675	1866.3551958956332	1.23613618863103	77.48261978301238	4.127935053672932	7.013087740944649	3.22092018468868
45	2015-45	43.85632651222642	2.342666822248442	27.286564225582456	43.7733940145921	132.29595760674576	1.8076972045516706	821.0958001890582	1.2599080384123962	52.37223257708919	4.166728417355743	7.147954812885892	3.2828609574711547
46	2015-46	61.90187316954336	2.1968026616178786	22.653257385277968	35.58413518926057	181.233209709965	1.69514247294751	496.02861729191966	1.1814609341338884	53.12237862010876	3.786632162268516	6.702893475479789	3.0784564072889884
47	2015-47	67.77694554152112	2.448749848161579	31.14496794519426	41.35196957439156	177.96435447499005	1.8895551911728783	469.834302088238	1.3169604778876745	69.66826136670589	4.057159949726829	7.471635785544876	3.431518812149094
48	2015-48	73.8485315180419	2.017464357369324	29.890067785190173	49.411191612272646	186.37611601500052	1.8108361202787517	331.5922526243917	1.097532100063612	97.47286742403332	4.702432621445891	6.1786141046972585	3.250103363848497
49	2015-49	75.12050308157865	2.1989585378654897	21.528777908860427	44.504780186740525	219.98109055538825	2.0222962565465896	289.2062171138276	1.1986605339566627	95.59223334672696	4.519319932503968	6.738831407364923	3.623315569018936
50	2015-50	74.69161750817442	1.370120319746959	12.006854617721487	39.511267849361545	150.72742781527225	1.2600461290790288	262.57588515769737	0.746857717311459	85.58107825632369	3.7716199897627756	4.1988103384350675	2.257604316081029
51	2015-51	48.56779058872901	1.0994792689327448	19.64122004561108	27.450956445532988	110.88847110226386	1.0111481282732948	305.63383174960586	0.5993302669783314	86.34625144425296	2.663521216804526	3.3694157036824617	1.811657784509468
52	2015-52	32.527339528734785	0.8246094516995586	15.695787978901883	16.18943042078128	528.9865252255742	0.758361096204971	141.74299211072298	0.44949770023374847	60.86366432442962	1.907518230483183	2.5270617777618463	1.358743338382101
53	2016-00	31.53232106629218	0.6538409229070803	8.447175452405693	20.213812063064214	59.6899247770754	0.6727759506911023	80.05060112540878	0.40432898744651036	34.1297111636691	1.261368344794796	1.8009995404792187	1.0721095658442263
54	2016-01	36.93285817727489	1.5797771367133804	20.729680605130387	30.87017413210116	195.73566734714157	1.625526986452415	150.4212947969723	0.9769191063148605	83.76734385131293	4.7102760711536495	4.351483361778982	2.590376528654683
55	2016-02	40.18830661491419	1.8478113038678357	16.986767438386266	28.530368779179284	309.17357744727343	1.9013233389096371	206.25659903464748	1.1426688775662248	85.37169703222756	5.170495412182158	5.089781310049966	3.0298748599945524
56	2016-03	88.39397978524181	2.083356481064175	25.362372191858032	38.213598330528725	259.7433764090932	2.1436898304629532	245.5959668195215	1.2883277674537876	82.33460273478714	4.698872329662183	5.738588597924467	3.4161006663235285
57	2016-04	71.75340896053295	2.0265007486374724	20.806115332147204	24.56428158471004	360.97833699037983	2.0851875738811185	751.858118692051	1.2531687250671346	53.74425710743152	4.250024704528876	5.581979942230622	3.3228737475544654
58	2016-05	63.54783514984756	3.4702343320342717	26.31232632519324	32.47774239852597	310.6214795147849	2.1610756568557714	773.211015275314	1.282811414940282	116.25099768260694	4.558099653777591	5.0621424658198775	3.3560406370271085
59	2016-06	154.93831505609953	3.89544091026772	23.38419931365565	24.543378011767473	217.14570184136485	2.4258714883282178	762.6294801543006	1.4399938412768383	50.570500380625454	4.268867901780045	5.682404981394645	3.767255102433592
60	2016-07	93.53401686114073	3.1821911661341935	22.573388171718697	37.2336483418713	230.75656924428068	1.981697835535727	433.05944168070675	1.176332997099389	49.698666116417265	4.773523016041822	4.641964632688583	3.0774759991711034
61	2016-08	100.89617918742678	3.1959075073675307	15.152206655217489	37.235611962167035	241.38625486876134	1.9902396365509674	239.42521153621567	1.1814033979489553	52.048016365694814	4.273028970383875	4.66197310093293	3.0907409819261513
62	2016-09	57.95255640773528	1.860119269613474	19.913085490466667	24.547080531801598	269.37032845293123	1.855629876329569	189.76814270922983	1.134264093804544	62.15026547188207	4.523091515531602	5.618505064669641	3.1196164575656766
63	2016-10	56.05866297356232	1.7170590045979606	29.80025898717393	22.97671398586235	244.01152188276413	1.9102994994918812	153.71493713674045	1.1734714276666334	74.05250891243941	3.5477810372650938	6.008795577242011	3.2535699289571953
64	2016-11	53.71708187245993	1.455447010335181	20.684368652354493	25.31676304269172	189.56507553185023	1.6192452839040623	466.90618453367597	0.9946807165843781	47.41821352122819	4.0592750840354235	5.093292388434752	2.7578543389229444
65	2016-12	34.043007172871064	1.381753490824539	15.382571538887213	22.081259917694037	107.46941555751816	1.5372581809215782	316.82704000591986	0.9443171359978273	42.84542945066837	3.819993068709805	4.835404166235524	2.618216144547099
66	2016-13	52.28896337742003	1.4021815690024197	9.429306155939916	18.106595994456892	156.22826875480203	1.5778634160837777	203.39096161931718	0.9790141910302816	57.10516835407299	5.134121818169972	5.194277600125946	2.7217497413519114
67	2016-14	36.33060008236677	1.7422812307267834	18.087916403318662	24.721061762033514	191.1581637849301	1.9933404182054306	178.96549036801548	1.2544779329811415	39.15839869133259	7.282591181871689	6.980849652813821	3.500718048592432
68	2016-15	49.86513469792403	1.6732799938663168	11.138874348797085	21.472417903417515	188.38514713962755	1.9143962432269976	133.05414902353905	1.2047956386056506	36.219977008069215	7.848617419843359	6.704380359633075	3.362075749638276
69	2016-16	62.84999545561993	1.3317238714070068	22.62461581386295	18.9516432993633	163.8561837661789	1.5236225770837548	122.90016627566686	0.9588682814469716	42.696838962556185	6.782671741524758	5.3358573583883855	2.675796369815205
70	2016-17	53.030146554811864	1.4210626144351264	18.497808144194533	20.4524236163041	131.2249692545509	1.6261317063137453	151.24260520224587	1.0284090351135498	45.994024773447585	5.483468532204343	5.714616366306478	2.8686497626986585
71	2016-18	50.289873803072624	1.771265256972474	14.91701089484623	13.63351040962445	163.86647262376437	2.029079308775434	93.40302237396523	1.3206421402248942	33.5902942492808	4.181983728057348	7.2776632901191665	3.6748842517689275
72	2016-19	42.38711877338886	1.4867790589118857	10.002098610894304	17.4218098317618	146.41647656561238	1.703185117691043	800.0333788140703	1.1085313567088502	30.06582695736416	5.248828547067011	6.108784291323737	3.0846542763414133
73	2016-20	59.800344384639025	1.9541492414399955	9.395322920957033	20.643613845378372	156.09897096746695	2.2385827173296855	383.0932629265559	1.4569990724852084	32.25611155824886	5.286200866170461	8.029085503630515	4.054317807400901
74	2016-21	51.70575492767528	1.1514917540547633	18.273188015367108	21.19613524250246	127.9918556914812	1.3190955353415823	389.13217795892405	0.8585436475649408	34.12274793252946	4.380750839196383	4.731176899886265	2.3890260910161287
75	2016-22	109.88117340041708	1.4354801243494633	11.542022705512167	15.421177176736915	156.88215627934474	1.5526557898959035	212.66652772474447	0.98313355806875	25.518023394795595	4.318970254033469	5.565984911985935	2.9771066960597543
76	2016-23	49.15310572314267	2.126770839373031	17.78574692051135	24.220814285911878	177.95452815808403	2.2474957687603365	816.5348725827465	1.4063649440758503	32.87503578952946	5.228055868069111	8.055089221866053	4.410162153804526
77	2016-24	54.54250614831683	1.6306459094335246	13.183870476360728	18.91487919174773	248.1829750049216	1.7232085911421449	430.91686522854997	1.078293533450952	15.156716716331646	3.9756566116678522	6.176028957417025	3.381376471270366
78	2016-25	66.11899100018428	1.4774308575404418	12.51268687559349	14.43413799463914	505.8432854508877	1.561296374524762	470.5339288432473	0.9769773625226748	33.43309113996052	3.913149834078937	5.595730934572472	3.0636632457818753
79	2016-26	65.43018451577593	1.282328245875605	19.210741013784812	24.187015454354906	453.84761214088616	1.5902792652869784	462.4259838227465	0.8618849827111653	46.88607897187374	4.294907690241773	4.7146814723781	2.6882262653508326
80	2016-27	45.878912773666585	1.1491451539963462	16.945886884717734	52.2817014501086	278.6094033056429	1.731081314109302	639.4487050794821	0.7904841989393417	43.30181387809654	4.703188700405708	4.04012103282261	2.4469352430235793
81	2016-28	47.91642459423178	1.2110936798182517	20.972945100106973	51.54562298264872	190.7687124613258	1.824401061500639	557.2965670180577	0.8330979023862065	82.7476829721096	4.1933123692482885	4.257917314915472	2.578845498712182
82	2016-29	42.03603566159225	1.090294054465536	20.95037512848505	28.918682141122016	155.75957357460436	1.6424275540875317	798.181446960301	0.7500011806648202	43.79920795429346	4.458692319103446	3.83321456483439	2.3216205001194066
83	2016-30	32.98710001080305	1.0995863333388218	41.69877794681494	48.50244828204751	154.9030461343629	1.6564255161962325	674.3786817085338	0.75639323618185	54.04319140802527	3.4583996378265915	3.865884007148319	2.3414070384726973
84	2016-31	27.67298258146409	1.0846754476654268	77.9008613161465	36.316702431066425	1349.3132233010942	1.2907433661751018	926.8333321666091	0.8099800913093639	42.091955694412945	4.4113471260259125	3.909026283929082	2.440426954761955
85	2016-32	49.23289240558648	1.0932161992218474	47.59361147683198	30.561226885057554	4592.520601520274	1.3009066997670318	777.7092779849263	0.8163578873039258	45.63660239984742	3.980010642162921	3.9398060184482087	2.459642915035671
86	2016-33	36.379362431090826	1.466162350518884	46.41112606918872	39.31137535449797	4033.702122170587	1.7447055999479721	1377.0911521100438	1.094854979066463	42.903221892201714	5.485307014282437	5.283854425783405	3.2987398469879445
87	2016-34	47.31920025007824	1.2868065678340497	27.429281785702795	39.25700698197467	4842.252998924777	1.5312755945174434	2279.324235899072	0.9609212631806627	120.0780189282406	4.771875787945105	4.637480000881745	2.8952046812399046
88	2016-35	45.19049814479934	1.7153254028701281	40.34287010520469	25.021224412041562	3167.157591914527	1.9052429051638318	2624.4426345564266	1.2335623392811534	70.77949659569796	5.090761044852096	6.855985775777581	3.753000610284329
89	2016-36	53.285787265859234	1.648210585683862	38.2626258648055	25.83644369842242	3999.0285216732586	1.7356353855719657	1681.1348452529578	1.152187718713094	70.35879967654729	4.548326310115028	7.059107942138668	3.531811418953769
90	2016-37	44.789698546861636	1.5265950473227226	53.686450876856355	21.8387785527899	2032.389359424393	1.6075690852773354	799.1174762186334	1.0671719258760113	58.16380235456272	4.012619251801793	6.538241725048825	3.2712117414387336
91	2016-38	61.06494733422717	1.8466359377467734	74.1175794148546	21.13876434655475	1436.9308261529113	1.9445856650000473	818.6580172559426	1.290897696499913	54.44250344112498	3.9616372201377272	7.908942296337887	3.9570003664783004
92	2016-39	54.080263716558946	1.6600313099139563	51.922069629068496	29.686986074800156	1320.5523085649486	1.826699422072405	738.2500973901501	1.177756601375208	58.26660607041334	4.8160708335323505	6.912056411119143	3.5256205987936293
93	2016-40	38.550328042194714	1.7368101899188326	30.425650951366546	23.983960814485723	1134.628934829019	2.1007303632301855	932.0025031484286	1.2739531646701778	61.225094136647485	5.165306310467937	6.755147785228897	3.6126901119429533
94	2016-41	58.91081899570735	1.5574837075945174	46.15286288939192	30.99059936496198	1015.4465509316395	1.883828949053455	709.5185510611348	1.1424168914537542	77.29470392185549	6.4865791172436005	6.057675547365875	3.239678130977524
95	2016-42	60.85776239594706	1.9891956094863879	75.61037569124275	25.619665728945183	1248.4432620225182	2.405999020219658	1130.6862280221017	1.4590782899377372	75.93690792775567	5.549617309534919	7.736775379258335	4.137669937005409
96	2016-43	39.75924021142783	1.8630028997026102	93.49717044452957	18.53077695639216	1110.5634071167094	2.2533646917249217	685.359729266826	1.3665157273039577	51.001975261309276	6.058360143141499	7.245961582243615	3.875180024474181
97	2016-44	54.549935675133774	1.7596144080870757	63.11127557776379	20.92120906536427	1138.1421808951604	2.4627520379566508	817.6189061661556	1.3129083605531864	76.0880857875686	4.408665756223283	7.310856167001921	3.6680435279052563
98	2016-45	66.35940394011041	1.633611232337363	68.38085029533048	16.970273949373624	780.507528778942	2.3386726886190012	648.5632436799801	1.222367471035555	67.29646494996285	3.8290691761645657	6.860333829539801	3.4066185692117834
99	2016-46	53.78662112954342	1.8864320182943357	49.404234950434905	26.466102416676982	750.9898726554434	2.700610128524323	690.1779439889991	1.41154338917201	47.82749112093148	4.819072359750319	7.922052160301913	3.9338333477802734
100	2016-47	50.97776646870999	1.452098873188767	35.41402025934332	24.767378706350307	574.3015303365154	2.0788201676613345	1386.6189225556054	1.0865488631427156	72.50848341390822	4.46995919357054	6.0980745151464895	3.0281053948549186
101	2016-48	37.948197089269726	1.7616113060327294	41.38322506469818	16.780774406770746	645.5776350939578	2.430338175092824	592.8970439142013	1.3318935460795374	55.13735649924986	6.081407808459976	7.863041542015906	3.7941879850358973
102	2016-49	62.49335287243461	1.4681387995238335	53.503735076300416	29.50571775993642	660.633835417215	1.9664651168672878	502.4279043899535	1.1188659652721962	51.45475753445548	4.785650082029425	6.85277627972269	3.2398227660659575
103	2016-50	50.696180384278264	1.392688411539739	33.63055269211106	20.30347513763755	407.1959770890258	1.865404811075393	859.0116966360561	1.0613653589198777	52.16306479368277	4.587739316516308	6.500599340293686	3.0733222384737027
104	2016-51	42.89980638542577	1.1223245212634017	20.807270920716586	13.338265729291951	281.82717292858007	1.5032720486544362	329.4173060800743	0.8553215194907366	36.77383957895408	3.1114431951631243	5.238631974006425	2.4766953479347897
105	2016-52	29.35031336259362	0.6884847903548598	19.29570939875531	11.67937219649791	264.760540060224	0.9221752903510407	290.50148095114525	0.5246930329649057	38.84117660598669	2.7431170326689913	3.2136145722896554	1.5193173142793248
106	2017-00	2.9772808231402896	0.08413208579142863	2.290000088226889	2.238998041637978	30.563204154643707	0.15736786600241168	18.37725302079221	0.07695051032274366	4.591694721498286	0.29048234505172343	0.4056669425003324	0.20685274548929708
107	2017-01	39.655281302157384	1.1072868065452541	17.668918355973336	23.954262919734465	318.6907730599624	2.0711641719027085	221.31534864396116	1.0127680068283682	51.33072105115174	4.856594432842785	5.339100404520504	2.722449037407523
108	2017-02	68.82703102304326	1.4248175819516138	152.40722564492995	15.958220082201763	419.4523046479219	2.6651009564924557	383.30604280535874	1.303194126433562	37.74853120733157	5.056327914161786	6.870165961699178	3.5031513348993863
109	2017-03	45.44051757263431	1.8481919491600933	591.2937272332822	30.101188968550684	585.6816145746366	3.4570166692787856	962.9414251145841	1.6904289525738205	58.42631343641258	5.469533709377326	8.911586704604076	4.544087731555204
110	2017-04	80.72831750190821	1.7586319868659919	135.08824048572868	13.861838935931745	362.92983553135014	3.2894960377278313	1367.0753968301888	1.6085138931979965	58.39600147173513	5.426309178734581	8.47974770129727	4.323889647647243
111	2017-05	66.91924196664138	1.578297880071026	64.77964385172224	20.247742584114317	332.184547402573	2.5706498599199548	1303.5424115536268	1.3753016601228722	87.73430979695995	4.834116699924545	7.191651331404107	3.8098842262482466
112	2017-06	66.21144651030332	1.7453698600610525	380.65096143628404	15.86069200431125	304.17660982217916	2.6587146571552	1287.4528785960397	1.4879508396168861	63.45065195033155	5.338899556181794	7.751012490778358	4.179113272458325
113	2017-07	62.841848902256004	1.494824831761966	142.01589359631467	14.322247313721064	283.29172490982063	2.277060456370018	671.2841557371828	1.2743578965105913	40.643771935840924	5.638743166906406	6.638367149360174	3.579208302702211
114	2017-08	61.92720994227414	1.4920097190844481	77.4155154144498	12.8657803583485	271.74725384388944	2.272772206922993	1156.2162496173548	1.2719579758015318	66.39573924043843	4.709912698092275	6.625865516310531	3.572467797424052
115	2017-09	39.33901956864458	1.7441780233805824	51.45435727060481	17.021753358515284	247.0516032051912	2.24397382719626	589.3333255774713	1.3759295838474166	57.61192383232028	4.04561149162032	7.735516793923599	4.155321920810683
116	2017-10	61.65631660758078	1.6928836719672367	49.38636940606621	11.867083024702108	261.0440521595423	2.039755308545024	386.36712175046364	1.2983062974633557	45.56644477945206	4.974063620522575	7.504608393837186	4.026109671686823
117	2017-11	50.07399936039948	1.7758380442777908	50.890207701516395	14.164620277326305	279.81499014560785	2.139707020578991	427.2990560799061	1.3619256623118323	51.80917243311135	4.915376782962039	7.8723478251141445	4.223396352513583
118	2017-12	58.06332884938817	1.7051732086058373	28.60261103249243	14.901281661925568	238.88826137205146	2.0545629695870935	711.7464868988964	1.307731388552019	59.563592606148966	7.272117161788556	7.559088309581921	4.055337328105603
119	2017-13	55.049288990671165	1.6359502591130781	37.694668801129666	17.23902945571035	285.38162582415737	2.004339690910832	1129.8515309031272	1.244181068019805	44.62746666344163	4.771078156308392	7.194590411142046	3.8171273013833336
120	2017-14	50.59473629514768	1.4068209688338182	51.01325106426149	17.44587716221664	237.2127888943372	1.7965264821453342	554.9499893198009	1.0469352115058352	51.10336825795194	4.369583172660679	6.060296324340431	3.12083095064304
121	2017-15	49.00116976503071	1.5045168694472777	31.34401374035854	18.24861785229832	187.3495683922382	1.9212852656276491	431.3356841863517	1.1196390456381848	69.57551322315045	4.183097931016749	6.481150235752961	3.337555322215473
122	2017-16	48.64665337640276	1.3351773083839478	42.66936702803451	22.84688225356635	248.70855823277935	1.7050367075916366	304.2994392174528	0.9936190664754455	57.23282708807679	4.393168192407767	5.751670122637909	2.9618997448232554
123	2017-17	54.38182016690585	1.4980038094063806	38.91523178178737	10.501459064792606	277.55737990415656	1.9129680133954947	297.6467889347323	1.114792123362695	68.03660410352362	4.263444922551594	6.453093308325459	3.323107030777311
124	2017-18	54.21475894837544	1.506986567838549	37.066907436199344	12.863749839084909	188.85280360925458	1.8030107120516106	173.08381441891135	1.198091808659702	92.52597327929911	4.029360731609445	7.465956339570283	3.4776276680124987
125	2017-19	61.3296022330242	1.4457269512597462	47.34154576437329	15.939423603128487	258.1089521625856	1.7297175936755287	251.44906692636903	1.1493888896084947	106.62203678156291	4.434552417359438	7.16246217942515	3.336260689638007
126	2017-20	57.47256778813769	1.7428360916669396	33.443488017059565	11.391630912404047	267.4229172458939	2.0851892177995253	204.10174103572925	1.3855980470068505	117.84664428739787	6.136314240183458	8.634408856129047	4.021890534754292
127	2017-21	66.46383072841331	1.7091433025485983	45.928600953225335	18.345246291675103	244.53306250707297	2.04487800269268	191.0239097011143	1.3588114415286865	114.86608725044447	5.131755382416352	8.467487068049223	3.944138696648322
128	2017-22	65.93430224073738	1.5439781253744942	25.245275369689963	14.716562743724344	276.53575955683345	1.8022373931937228	210.08748205792688	1.2173855951475947	89.26636306378877	5.702468063042772	7.815692074515768	3.4200806948571167
129	2017-23	63.569035234816155	1.760861463465441	32.611977970198076	14.984207986154097	358.22494742747034	2.0171094781166308	245.31509956739558	1.37979141958739	81.82966538026456	6.113076012544646	9.055112510936526	3.778986934843221
130	2017-24	64.98198834395018	1.576941697455511	24.833009852224833	16.386099009555558	579.1025353631055	1.806424929145068	265.7760323684473	1.2356739405589199	123.20786179305402	6.147947570012989	8.109317393740062	3.3842765006429616
131	2017-25	57.08259752412353	1.2738146756984041	22.836656123059583	10.499995829476163	819.3251023585093	1.4591855799141584	200.3279405796332	0.9981469843823672	64.99431930052616	5.641642824158636	6.5505069228051465	2.7337352294610535
132	2017-26	73.46265648832858	2.1847087466877286	28.343787245364066	14.300156258563144	829.4863113090335	2.5209793716631403	203.14377571170695	796.5224615214605	90.00399566059453	6.554246184891397	10.836830716964558	4.851166621764357
133	2017-27	50.572619738343086	1.6828439262751822	22.425880483441095	19.524905534487253	1061.762199521599	1.9790308786969568	324.59352102253445	1215.682043734448	63.987541326481484	4.781568397262043	7.5412744449207025	4.066130955850836
134	2017-28	58.580077779053966	2.4230421945992284	89.75236248376724	155.47538041670163	1173.8628170438246	2.849506866695242	640.2342507370729	1777.969684589851	105.51760770596557	6.779554826223693	10.858301174453493	5.854617128161166
135	2017-29	59.21728533443547	1.543661345906558	81.86312157349082	47.467714293087525	1322.5641582794633	1.8153516330904416	1026.0464261177672	955.3441226733554	44.82541682927126	5.502535277222274	6.917560017145306	3.72983441063009
136	2017-30	49.56483698842094	1.635395319331333	36.769661008170274	39.75382698335403	1905.8930087440647	1.9232311358765537	748.4124704573369	650.5430627758369	26.3407664408783	4.733365423080416	7.328644526360908	3.9514844063437633
137	2017-31	58.239490933157796	2.0633720571419456	29.383415725974	36.79682596388414	1498.9511566952515	2.47106781601464	723.9039554313548	921.906304500374	54.02676331539525	8.142601998488228	10.058192363460607	4.787863750812187
138	2017-32	59.9985429490646	2.08064659331773	38.255381642710695	68.84018988873919	3142.481600322885	2.4992248966772057	889.4031644905833	794.769448854685	49.981546889399745	8.373985510937612	10.278532826740753	4.794787904303188
139	2017-33	64.64135264456692	1.3581998595268514	41.8891722084682	48.291490846761924	1814.0197124500303	1.6314384742198427	836.7617356685689	339.0240653551565	49.11247498192946	5.461209212516231	6.709597817455768	3.129930993086804
140	2017-34	58.19013081668637	1.2682953770995422	33.76493960290781	48.922215170117255	1485.7382000160653	1.523447274980704	573.218086486404	325.36848837212943	49.087401011214844	5.523185429034408	6.2654636829669705	2.9227487996909867
141	2017-35	51.43236358180858	1.2664826728555603	27.110309553681496	32.77875274655879	1591.3812900054556	1.4704544988423809	556.7584468729316	246.29824713080652	43.877824708481086	4.360517268276105	6.2912392602256615	2.8567769356860695
142	2017-36	63.70979034392718	1.6564886488233521	58.77697082987615	47.913869980439515	959.324844696916	1.8390979856700878	505.14326745719416	182.97063262694235	51.933980416498	4.31647881331217	8.286119942174077	3.634143681653435
143	2017-37	55.17749398665092	1.501837218953952	73.04016208632652	53.13856512411592	853.4690894079259	1.6673979662610545	689.9360435545873	176.83349635618418	48.31703708383417	4.913669511812604	7.512519532635004	3.294856408470023
144	2017-38	58.8571634914004	1.5190207111616632	56.80237608264466	41.098038653687254	736.3419154228438	1.6864757461953916	449.9482655514675	151.85047427453162	67.63346571528528	5.026776083188267	7.598475133694901	3.332554994379291
145	2017-39	62.862849902502305	1.3154690723734783	66.06735360063313	39.839833113678814	849.4915759027457	1.444810934159209	671.3901717676238	200.99774356500023	45.20807918676786	3.945404149230444	6.554244523256216	2.8470737009917406
146	2017-40	71.50389928760129	1.420418628339824	65.96502064389293	28.155574201477584	595.2660833929366	1.4680780028653586	664.7228268769416	159.43456991950063	41.44105949305945	5.882392168967518	6.924415184949652	2.845809488872101
147	2017-41	52.179059758750284	1.6719141959511146	54.68729358042691	38.54077167924525	1373.844366012443	1.7280120133477537	615.0248990951884	131.02310306262854	40.727687730949036	6.083041881228603	8.150433833656448	3.3496809943831214
148	2017-42	67.4780221731292	1.6542032404855307	80.3564639660871	39.329890321398196	528.230832152238	1.7097068013419514	526.6939897379859	208.9551753873232	37.622099118326545	14.925275016531701	8.064094492198222	3.314197085544317
149	2017-43	61.69200389111098	1.909240999189938	50.95759784579253	32.25296731043382	552.8859083680743	1.973301854225507	677.551470026379	118.19095362510674	43.88736041616395	8.366025385571284	9.307381009196664	3.8251653728230983
150	2017-44	63.63687163685946	1.641046704651086	53.57112694836348	29.891060906247986	377.82372334053287	1.4951640901665764	709.4869703280593	139.16300573096947	44.50367677756647	7.24852634309171	7.07843550119948	3.355026673617176
151	2017-45	77.27605488220463	2.220953546780355	49.06426447505488	36.45605616674648	457.2540870371161	1.9263628880774994	663.2719471871021	1141.2618887512665	73.9971861296763	7.322278878029516	9.134231020873345	4.573098921508621
152	2017-46	63.484835075977855	2.1004678209152363	38.56337598628625	37.22154173176266	463.39359413565535	1.8218585722685934	1077.8524616647946	282.97878075753033	67.00749090473809	6.255315655432061	8.638703117390163	4.325010372421355
153	2017-47	46.04463663356627	1.9639173316014351	48.26783003852016	42.76576318315507	2079.7744885907327	1.7034203476851668	412.5262285747256	191.63301857666548	65.42911989856432	5.674414792045912	8.077104826775889	4.043843350122452
154	2017-48	47.154128130386674	1.9784472148391155	45.36817556091227	26.667495551983176	2706.9231797951793	1.8986015177409756	421.11859036596246	147.82163051826163	39.13385183835156	5.4731698245227225	9.457597414354899	4.303610001841214
155	2017-49	73.11731621705236	2.601664967574467	57.45715339109952	25.45126594885547	1469.498785183579	2.857173453040804	583.5883064494467	109.21354377816554	38.9086688414632	8.298440954564947	15.044596886806191	6.113103855939826
156	2017-50	112.73492881499446	2.0334441848212528	46.46878200106731	27.47297327165691	1397.8324515796164	2.2331479323904087	467.2483801566209	122.47542011321102	30.712265795155925	10.027748396633601	11.758757731583412	4.777961667623298
157	2017-51	104.50590300359339	1.9941333130584515	37.500179100737604	18.736949050313807	1014.5767386240192	2.189976355490067	620.9526250189424	78.95417163870509	28.01750085544542	6.263981751634434	11.531435525876175	4.685593340129702
158	2017-52	48.877214079802	1.3472907867796349	27.137101910045992	17.82825277065954	792.3439637108936	1.4796076810389878	311.45278903683925	77.66474324033497	29.870189782505967	6.53670006327879	7.790951959238921	3.1657144968259816
159	2018-01	71.0379320130429	1.5409817520419322	31.150671772039722	23.99277068034457	1193.511994486347	1.7029004551059235	295.9293351119452	386.22545226199077	32.97211426945539	8.169807810006233	7.18828624870061	3.5196012823909677
160	2018-02	237.22507024785233	3.8719380574294986	34.3463570964127	41.916862036091075	2602.98696065627	4.278782063059251	413.7765944991577	225.9622641322375	52.79848080550143	20.81326702347743	18.06160199960866	8.84350391184673
161	2018-03	99.17159171905543	3.1705256737414467	39.00896592930081	33.082103863363415	2694.1876532095166	3.5036687524593138	433.5033670742063	288.62745408171696	37.07001024255897	15.78817747416891	14.78969239675183	7.241478500551532
162	2018-04	86.25941360473692	2.2494791093025905	38.82981918899788	26.544112592312505	1388.5084676968704	2.485843193085658	525.2840509662013	221.27329607627803	35.36586648317276	20.43120473525361	10.493245443505488	5.1378087685477345
163	2018-05	93.38358758183637	1.965667060784703	37.309132299126325	21.705487042179307	2071.5292393120694	2.368349038177002	505.60986886358006	171.35111415515993	50.26306292098593	10.7468968259641	9.495370536697555	4.793731338293463
164	2018-06	146.91290167241021	2.6988735217979523	37.78727513492272	34.3713120964286	1612.1974278511984	3.5249311795917158	357.04758396459283	105.99122107264384	32.78784065540066	8.757177567494178	13.491290356502079	7.005426833261282
165	2018-07	72.58754704709551	1.9273412456989791	20.118666259770528	52.026351139149	2162.7937022352135	2.517252177920353	523.8197582163187	90.52183700721824	39.98128459847429	11.249901523844157	9.634508676221683	5.002771701015507
166	2018-08	85.04848062317615	2.1477790388701146	23.813235404411756	38.86174880787865	3285.5577591572824	2.8051604641121712	398.89679883584756	140.38012254840018	34.84726899531153	23.355334897921058	10.736446299158938	5.574958881657157
167	2018-09	53.63197068941731	1.820166477831522	21.13109664887976	21.766382996784326	1680.7388051585485	2.2187201343477825	294.0750694471629	108.7349505626527	29.542275127784706	8.1469187160961	9.773682612597757	4.748855149998345
168	2018-10	56.33978931400138	1.9166450828593629	25.073281538378126	25.828383827687546	1905.685688511476	2.2269488680852594	238.74290278423547	140.22105581956342	31.602639269852993	9.220798856431902	10.757325144960841	5.017315952504645
169	2018-11	51.13845409061669	1.637917284861841	29.245294515957976	47.80997366193374	1159.1013888905254	1.9030951928244944	256.5514781288804	54.514214291711674	48.59524937226727	9.18262286288267	9.192942893487778	4.287673599934525
170	2018-12	64.07972860019561	2.5022866359552793	32.94997682921942	51.23602377008018	1043.0335309831696	2.9074054666668663	202.380868836251	135.4536160272902	57.38437326621303	13.808081232829739	14.0442856059211	6.550384715769953
171	2018-13	79.25170817072102	1.6752681604243826	13.1777239658319	25.01590640707294	1217.6736680900872	1.8943046311599563	242.43575519896538	68.49818091744866	28.5756079505974	11.934724767302576	9.2859723229465	4.326001117849754
172	2018-14	108.01599586939572	1.7371537277257076	29.29351750184561	23.020854079813084	1175.5775945789749	1.6513032996640002	200.32470745320575	86.04789097011611	39.36347696173984	8.743063612957725	8.929711929554463	4.1292921898243025
173	2018-15	101.63814829210929	1.6999048173846105	26.2388629641288	31.05684555813252	771.0399850555855	1.615895236708242	353.50283451991095	44.911610406891235	32.057783137084535	8.209863626435656	8.738236625022106	4.040749862167251
174	2018-16	56.64876197461976	1.7066773465375373	47.57108376238101	23.012246684696006	689.7939484807589	1.6223330663365616	313.048410801901	66.78358105124562	41.78756259508719	8.0586466740493	8.773050316755262	4.056848467195806
175	2018-17	56.40997452995089	2.458428082512405	27.151091447566124	17.592004291382423	570.6862819683774	2.336932155080047	229.19979023645655	63.80534325488451	41.172236326698865	13.299858124186972	12.637370099135554	5.843793625365387
176	2018-18	42.07416948047996	1.577824276323246	22.156438227454533	27.458200480155085	490.9040974032948	1.73207893499212	169.3342030510369	46.925691803269274	45.26592216713048	10.17514592585072	8.895962075531179	4.2020016944633625
177	2018-19	70.90342632227734	2.0548470747866188	16.19802717952963	23.574358527086144	649.1704829403983	2.3083083879761577	247.0904457966259	40.305277769604054	38.16851436071172	11.240892595101116	11.763238296287481	5.574585330120959
178	2018-20	113.38607375645314	2.022689843569301	16.94361030225469	24.384154653297845	638.309491940236	2.272184626035999	204.69201117896648	71.08426755880194	45.47627496159185	11.874126987404988	11.57915006003885	5.487346123076812
179	2018-21	86.20815021862445	1.9165709805521514	37.225314851103384	26.81060483717835	916.3961154295696	2.152976211633474	284.68527700378525	62.20157625514431	39.74414207703509	9.72157283144516	10.97165888041837	5.199456739831128
180	2018-22	59.224599094765324	2.379697914777926	25.02754949227603	21.823452082697177	762.2577371722017	2.73417906110804	225.79895210562816	107.79242973281852	34.98175491497432	10.145505853926917	12.595711159946172	6.39047211645593
181	2018-23	72.97435448119198	2.5485592527685688	30.372870286460273	25.21826611358129	999.1594887058167	3.017737775280722	208.5849126659884	69.1192512319832	32.62457959833049	12.775579794096359	11.98043366907153	6.7478540413229595
182	2018-24	84.46268203209269	1.9164362884991994	90.68488144476014	32.96460754286865	786.1922978903438	2.2692437601520394	267.98230751090966	48.224541856596936	36.78582704984239	9.828862612045242	9.008908782648277	5.074173708238918
183	2018-25	92.59944890156065	1.7057286337427429	50.97205086032894	67.48829063476799	1617.3023317330465	2.019745755109145	401.61475152387993	68.50520380694756	35.9995119307615	11.286197126797276	8.018400487173858	4.516280263877571
184	2018-26	85.14155662411208	1.6600228068935519	54.102445726241164	122.33049529530246	1738.9234222489333	1.954281692192145	497.4113967312959	66.4876967966262	29.8595214187743	14.117185322935944	8.11899013024532	4.442642917773281
185	2018-27	105.5269139515082	2.4128540314883984	60.929674187121115	61.57852741694614	2178.1895606151143	2.7386441191052153	364.68614834692244	35.43805924857637	38.74363391884216	9.165850882807872	14.635051983682082	6.8830709300144015
186	2018-28	93.28448536909109	2.1352690544145116	50.608159184979755	56.86367137506102	1987.5590583370508	2.4235788664647924	437.55757781867203	78.02169454969145	46.694421831129155	9.140513814112108	12.951373436886797	6.091213212402126
187	2018-29	109.36127290262085	2.1718736667759035	36.35269144762119	70.09700544329279	1935.0473137346398	2.465125932747046	546.4814284428858	40.203678151368756	39.34913680999276	11.898188866834296	13.173396981519144	6.1956340103290195
188	2018-30	116.02862399947972	3.7641743044964393	48.0642574051604	79.8525735192446	1578.551370149745	4.272423316025077	501.98303066568315	46.26673302994814	37.09172170164108	17.696480970212168	22.831421173026154	10.73793872014889
189	2018-31	162.02178193711592	8.862893936607158	381.7631603681745	93.88039969157627	2953.703232172717	9.57178632903231	589.3152129937265	76.11139253534463	38.88160243608283	26.54515947340024	54.52453319442414	25.047162313596335
190	2018-32	183.99388365701364	8.891620625131482	158.70750105956924	516.4711129442851	2811.1481074622725	9.41234577469727	502.9237162546219	32.05487519084374	34.33481846040704	27.899916802675342	55.00076766647844	25.036303612092222
191	2018-33	112.2790372619707	6.414988318921133	96.50384722027844	121.05920856938478	2338.253862880019	6.790673010459983	550.6851689152786	47.094466808754454	45.82150437931128	23.422550293787285	39.681099429153505	18.062803395658783
192	2018-34	306.4873514773696	15.012987588161698	73.52076993262406	171.81839229737054	2416.8153948401246	641.4862491526446	533.0735100642636	61.37005188271661	42.15873924705723	46.7321824234545	92.8656177685264	42.2723518274522
193	2018-35	411.5434282966428	21.10131530655893	48.956849966944944	81.85022346602474	1696.528365209543	10264.872516269179	561.4269713699682	83.36060699155482	56.97349856448311	55.73893230420444	137.14993104200744	58.61426871450618
194	2018-36	343.4305480351334	31.700350677492075	55.334293049300314	81.28728066792644	1517.1721254598554	5831.299833393674	570.214320113679	91.77598829922643	61.631298090601675	54.6941759364708	230.57617894712556	85.08824013980143
195	2018-37	505.1710430396402	16.188047414932473	52.51037014896307	91.41336086091034	1437.9157714167327	5445.583390263521	510.67836027560196	87.41669365097319	44.6397781416199	418.6715133901261	117.7456412240964	43.45101667327164
196	2018-38	475.0683783915352	10.411097406411452	47.27025158293843	86.74433896563441	1387.6221865608443	3918.4035490441443	530.8604290544392	71.65038242754216	55.625836405717024	521.6140450939922	75.726325018894	27.944862984262894
197	2018-39	361.66688715802303	6.711066925036462	27.748617254740576	55.987052244058596	972.3984819637346	1911.06256186755	538.9063201367176	143.28021127421735	66.45567224838794	216.4051864177194	48.813723986089485	18.01345606303424
198	2018-40	214.40021389648635	6.3315060431498	48.94186223492601	45.4714859952116	722.6625086920423	1363.35700967393	410.72127939170184	141.3986915630133	38.35462300005899	100.80411575337733	41.94198731742221	15.659986622628498
199	2018-41	170.9815632874467	6.546016083955969	57.94033768402836	31.465702257634288	912.2032929949283	929.9774977332054	402.9259770492939	66.16156057881939	46.232355226319456	166.7964715135829	43.36297268008897	16.190543546455256
200	2018-42	128.2587319055232	8.393570306383287	48.57289472494041	31.966717486060684	1678.03686696962	1129.1877886906939	414.9607345896794	69.99695393617515	41.99920712527383	92.36058240485964	56.984864391717295	20.760178987156685
201	2018-43	205.0721077572165	10.583648626226907	29.562388288572865	30.99795599965129	935.0063205241427	1312.467519400476	504.2066919102913	78.35014437470338	50.370257795196366	51.8642610588753	72.18420771101589	26.1769940320331
202	2018-44	136.3539723622611	7.985218513453705	60.30021615440786	39.242763797246184	845.1047196381207	3771.0836459292327	372.9433119173066	84.15553691596638	52.8968374930716	37.01327234462305	55.4239144185014	20.094932957572556
203	2018-45	126.19012203068309	7.54391118246338	39.34965881896993	36.546841541063976	565.1118568749081	1690.7930118216873	335.82225693155726	90.70719050662554	46.275480542833726	29.09225283213381	53.28940336464054	19.240921497446045
204	2018-46	114.53847796055372	8.89576919715065	46.29781532847815	36.95999496831179	555.1611330175319	742.21185994914	368.5379998222324	76.13710037544678	38.24581495791892	30.940826690501467	61.88841022184501	22.688866907614226
205	2018-47	121.35924364665625	6.986864161335962	44.43339858466138	39.42026668861369	534.7939581774828	632.0368344482521	374.0615023630464	95.21286269234709	42.61455018893675	29.01766827147175	50.15743515393844	17.820160072150617
206	2018-48	166.50500116406735	6.4731328898187535	36.6156324956563	38.548594897521156	609.201297678227	1304.3346402882282	352.23061473520085	120.76798444996344	31.56048918961027	25.5394367251977	54.46070014562534	16.7349872678506
207	2018-49	132.0310053012527	6.221792403439101	32.840687318168825	31.727367715645144	546.7575012833012	955.4724737549832	410.63191009696834	96.08939785908689	35.24095188048896	24.193018186014395	51.678311777624266	16.63779868337753
208	2018-50	172.66468082536204	8.70986058562773	45.54650007342314	28.68508717998802	1461.2235521695377	1237.278008076731	348.09854171505185	76.5575679014843	48.31543940535744	27.65457755055634	75.06987218983815	23.291183245499823
209	2018-51	358.14658412059674	13.981191480095164	36.592742208153275	30.33003398763165	618.084921214114	633.3736624446345	302.99083074606665	75.33127902099491	46.81128197144925	35.85400357547359	125.50589197391696	37.38733697880977
210	2018-52	137.93578685651414	13.841703954887718	22.219693633272378	31.05024525018699	485.1191354463744	473.04119859793207	264.82201890724014	48.72385001770899	36.55664715288623	33.611447452227864	125.1049964685328	37.01433106463603
211	2018-53	21.561513403546904	1.1872659122308191	7.4170185652768685	3.4254489779212105	72.84412662924768	27.95038603838905	30.979784214548104	6.864002889787051	6.886904538497389	3.2782078663793195	9.211392820189168	3.174887548548579
212	2019-00	180.161981307965	16.339336724152812	32.13373231769943	48.44639628260189	2771.092885021097	349.2735289492629	186.77849609266343	82.41852541319017	43.47977609083458	41.11618965361484	137.5939384831686	48.30097566920432
213	2019-01	244.4424207676069	17.6680865626857	41.9174378714622	53.4890746919159	48170.73712596607	482.36864926006655	295.4085689098979	100.10296295568132	48.240753500564566	74.68683033563427	136.5842229419772	52.22891440410814
214	2019-02	226.05607224808912	11.401530872572529	41.18331105717236	42.90035894458108	6084.867761834323	561.0511492879806	367.3804716962502	209.84977140732565	49.92580103086524	155.32248313603887	90.96596898760004	33.70424849949725
215	2019-03	197.17070264417882	7.681031324680442	48.47472567927938	32.44208486906651	2783.1666913234058	476.9866455683706	285.6551309457687	79.81358784147716	52.39893163701424	99.12017565607464	63.3389657225046	22.706020041766564
216	2019-04	336.0179811497894	9.781952948782854	47.95648815988503	34.28155712174177	2601.0215703442586	834.7197482969995	270.04952650048614	97.20776427517201	52.995136163474896	95.04251501943331	72.98128453259325	28.777428028203023
217	2019-05	178.89553621240478	6.460819788166845	21.463754980556633	36.2218895377867	1471.798769104173	516.0147741793403	713.5815333697292	69.89504392525669	63.58488474110876	66.06922088507943	46.52673440523671	18.868858483122175
218	2019-06	165.29127377195783	7.171681947645718	24.959805345495468	21.649477244650058	1574.80951367949	360.74982902684985	337.52068903737427	73.04803554074539	56.536928324933264	61.84408878404231	52.11578169315143	20.944935192888945
219	2019-07	157.0003978161156	10.015130585561206	21.585196499181286	25.56165247347177	678.4416441360527	359.6996763989727	309.58505072259896	46.73497482753907	50.11617912368007	44.718293258915544	69.562317082408	29.249242031956022
220	2019-08	217.97785682806764	8.146491856896647	25.047586608711345	31.78058959320501	541.8574817055669	285.01110748985474	268.8977854414612	58.41078000725188	53.56154056790567	46.19623667392165	54.32791614125138	22.0777971723816
221	2019-09	136.675608345981	9.42712232212699	28.203135387301636	34.646250347002685	487.6268258600727	175.9214379438905	200.4906460450144	60.83387277543776	47.83710104207711	33.522801497921634	61.489124603739334	23.46282194309379
222	2019-10	120.25025333571921	13.356772169466149	18.364939918537754	26.63365460876354	442.94183918880015	214.61276645083922	246.59568955405314	332.66032285281227	52.6815313187873	40.462133789056644	81.17588725951217	33.243184551778135
223	2019-11	152.3219662680112	11.725025443473434	26.54671076731054	25.407932360390664	426.23357777611363	216.1579928063644	242.72949147782532	283.5033141967449	51.434070388521626	36.262742793733025	70.09385662579413	29.181989461699448
224	2019-12	145.80086743324827	7.684349530241986	17.90716948500908	27.301038902270648	439.0689599674315	243.34761293701752	344.06452248381396	121.2368069698518	38.74268518057998	37.03861184572196	48.32363982717105	19.125298114927272
225	2019-13	133.79214932622466	8.322684752653078	23.787816645491677	40.682365746746925	485.68262869300355	184.54856681934422	239.4917584174343	65.65423777268765	44.067022969745906	30.50626419376644	38.537566176314655	17.973261166415462
226	2019-14	208.5167199588911	13.906068588515666	19.18401480064616	34.463279382056776	406.2923805933914	238.57170730433833	294.042226988483	93.39201354478442	35.052940294021894	33.88217633661106	65.08896576518106	30.030862632374035
227	2019-15	152.94255247244888	10.18256529315154	19.362311995018505	27.339288114276393	379.352347199541	232.21683681094694	234.74852518990357	58.271382334190626	42.589324227687925	27.187389117783447	49.94144485974002	21.98976782096064
228	2019-16	188.472410870283	23.467426296711984	27.495658979827667	29.22079953454405	379.4264613047827	186.4088788599042	471.1702222070784	85.89154104303246	40.824223944055305	38.39107233277023	111.45599518614156	50.67910106771194
229	2019-17	167.7478382582372	15.47427381630586	16.80925883900006	31.16249514558625	356.8851830475472	193.9232929705411	349.7892488613129	59.11601381742273	37.50079001143409	35.29279361456832	46.02660359619957	34.2180614385859
230	2019-18	141.3848010999124	13.424502118178333	20.25993040153294	21.358912739212812	348.5988217154234	230.03450315806154	262.2258134434544	73.31410631749165	57.72920334060551	33.98840100705162	33.27053709062265	29.968562464342433
231	2019-19	153.79639284727878	18.907547564204187	19.809209718643938	30.094330544350647	429.7000835895198	207.30296996042225	269.50838280749895	63.06117376800856	46.046281977031825	42.47877981600607	48.59102330122411	42.20879219484001
232	2019-20	176.4226020089551	15.205595965678235	20.59382559997734	31.548203215705048	490.344078385232	250.3334287090619	316.9096276297824	71.04356828662371	33.0815189782147	32.72730522815536	34.42709378226058	33.944637089216485
233	2019-21	191.67356424577486	73.57354865680763	21.72502183690373	29.430714995874894	766.4789139700608	331.4835040257861	311.7202926491849	83.23449500721105	49.0737349661868	44.48126598184549	60.36673136620139	61.166710204792864
234	2019-22	267.0168359262491	902.4206779231004	16.77384031064578	32.90933696687422	568.0175222009115	374.981018666928	279.7825375316702	66.55739047949304	46.49714446180815	80.36584614201888	69.44640584894188	79.1624929307946
235	2019-23	146.3110748385152	620.1004970775821	20.64179308595807	78.22323013451349	463.8802128666185	275.9095435065802	221.55981239497433	72.04411112549701	43.39545897688495	68.33595356984222	43.109513772125034	46.10143713353741
236	2019-24	135.18571441846493	23.04827668240934	15.15605967927213	48.76507737294349	496.42594260749127	401.1371063264785	233.68779015447274	66.32630460583455	32.36669212980962	32.086520269331466	27.453296631902607	31.933597525334672
237	2019-25	122.90785491543728	26.762169643639886	14.256165931133108	28.633755649268195	408.78603997343214	482.8556447153508	224.01872527285946	54.54028067982117	36.97360124652777	28.322109316003996	23.298241612068956	27.10044919790214
238	2019-26	103.25149646495193	20.08758228955409	15.061857113653996	48.10384384395591	504.08823418411345	559.1220004923501	226.09953310554368	54.466109844035174	43.84058231925395	21.300094919231913	29.396175624455417	22.112200260403373
239	2019-27	115.86820463109338	23.637884126696843	21.789040136804733	64.27384484278177	681.5103692398858	902.4203837989645	257.1659021362551	48.08198541535815	40.87473825858043	25.90731620763623	35.48483430015351	26.27175636657406
240	2019-28	522.0466472269466	15.692365442100336	14.374094232258008	50.753091909327075	1197.3084543279058	1000.2515396813181	507.9944130397162	38.89268118611586	55.67891510237042	26.5002196077466	28.202452205433815	20.132251553866126
241	2019-29	295.5399462145588	15.170646549420779	23.092671654074756	34.57030699539335	1597.713447434832	1105.643043969545	619.5163215815091	279.43259894153465	52.72352389669196	29.37809081478028	40.80382298497837	29.30823232407866
242	2019-30	188.8926852750895	16.936722694454986	24.373170688066818	41.111571823906445	1396.3901322884496	1108.285713675284	595.5556475528164	332.10975221844024	74.06152978096134	32.59307019839744	38.724429747853044	32.99579174156379
243	2019-31	183.01273165957875	16.774169569824533	20.160851253294158	33.35135709247155	1151.007917767418	1402.7932478916393	568.0099367119436	322.1419612534313	48.621635219969335	34.693394999576924	29.7562282740224	27.261724710963325
244	2019-32	185.89475992145762	13.71680977442601	9.523656864816287	26.87772694249109	1277.6905817644988	1256.94564306146	945.7374383870708	614.10772093601	39.71758631568326	29.964556423181754	32.293885887601974	28.36681748345894
245	2019-33	173.5725784108814	19.25255365963393	17.179789865852687	35.862666553015174	1296.6250218913888	1258.6372747153955	1732.57641766006	462.1264359556866	45.757005850663475	38.21887224375726	43.763177393251894	38.055074421277666
246	2019-34	190.8045082655727	19.267087669826786	17.201915511561257	33.73644712863117	818.4168214937881	1134.4781363388533	792.6444318691958	165.70086170362623	60.433106782680454	33.86449020999355	43.10522005237151	35.09757684016043
247	2019-35	141.38526761713067	24.921676511037667	11.458579314686084	20.456504256674027	1331.2812074334465	903.1332365622592	667.9295381179979	135.56674065236223	54.557384028989	26.1660867452101	59.556167581900084	31.66718821546837
248	2019-36	289.5171249241672	65.16539143789548	23.87333496124388	44.019857477399924	1314.8714210886578	764.9656918905546	578.8526697662818	129.5092033644154	75.43501177821524	73.68002375712211	242.56199089392263	134.69693569855315
249	2019-37	402.6182521091438	993.1627953251474	33.673506198442354	49.601534510243596	920.6317736451472	731.3599672973672	502.83626182551785	156.1074856041036	84.2432250442678	131.7842605034774	452.7200873085464	250.2271102791695
250	2019-38	259.7583922935828	1571.565010897025	26.605864588365733	33.83584191559214	682.5947808527669	511.13359683311586	451.0327679590609	103.54636688110924	83.73401593449101	74.43233159033419	240.44849149169917	133.52002931411843
251	2019-39	252.4216834177682	1655.1766443557083	31.260840412347505	36.231464659757215	764.8907208316264	467.98323706245895	391.0974114995791	137.88103959965827	87.24234523814602	100.14569822855856	149.9753251429603	133.3492109103833
252	2019-40	225.24061912565134	594.1194388797753	30.153861784978766	38.046125446150114	620.6564832552676	633.3053881226697	363.73957656367793	122.6620977797247	66.46552502520956	90.66118618776464	103.05898177235704	100.9580931526533
253	2019-41	255.11399248458463	483.7162026260673	39.02287573715465	36.05794542838969	813.1066286998312	598.0003175119701	341.5229926900374	111.55573500973122	70.32675762770666	87.90212920532615	134.18374198285915	131.64902068789337
254	2019-42	299.74328107241143	400.6717223456943	31.213580303760963	33.036793215350954	696.2687621944237	825.4621615965395	553.9526815252696	95.5627707433656	69.1815200678328	94.8673286498938	143.06572844952834	139.07840488116236
255	2019-43	382.53418245315015	297.56292776702577	33.15326513708377	40.704264730903574	635.7087715722573	895.2458295585086	322.75785227360257	105.081968535162	63.681530080238225	75.44714262187858	107.86509189564784	96.92911414161398
256	2019-44	300.14765272525665	219.1440159206689	48.77689160045209	48.481019079335596	700.4850671603319	770.6718441561065	330.5445395233473	117.88613212886293	87.02795446396598	84.75727709789842	146.3312573486495	119.44889862326127
257	2019-45	249.62634950709077	256.30700906942235	50.062607105619605	40.92570816739858	2484.905587608459	750.8539025460288	330.92442895974114	109.79257640768546	66.39181442231688	58.075653538749094	93.96877493735866	76.46039887190724
258	2019-46	340.3035329167479	198.9157952106871	26.841004626348813	27.079699123726886	13513.49361447747	1192.132471135596	331.29187377611584	138.40976623725848	81.8049906751857	46.72660686257552	60.021691827262394	47.083422570115125
259	2019-47	322.613299931761	143.95021322957243	30.644438849749683	30.774121829318656	4159.243815103703	1328.5325973645884	265.6911788318515	90.4009320807046	61.27480554133509	46.152399465068605	45.95504174466544	39.41547426620413
260	2019-48	234.1987259597848	110.30126990279267	26.659640526220585	33.77703365450122	3479.4619141229073	1044.3357481278288	272.1957020032211	191.2315656992404	59.32659581501363	57.55284722055441	34.40947326848717	34.05628739979345
261	2019-49	235.79627860128434	132.00271585385994	32.90581978663941	31.3385091229431	6510.260518432592	976.5077987563826	253.55723823923512	137.54463159695783	54.54293058132214	36.89276794581344	31.87905739657023	32.775278816579245
262	2019-50	261.49522831578633	145.59573721234344	23.69786150933806	35.70042290667656	6401.235787920414	942.5728090779735	252.0097936424497	94.65934880593294	53.21497612041939	48.77343529055611	47.80352994714986	50.17845463458802
263	2019-51	451.3840479370414	95.74132385923087	20.422752581456344	30.896336459419015	3413.5505214282393	528.8786410726776	228.30357428222771	101.01098788668118	79.45822029617628	40.3542491114586	36.39727403199745	35.45528361567212
264	2019-52	44.72839835543981	13.753995957355606	4.181843864502836	12.421860895896154	532.7732612474782	107.05119310233138	41.46180126560306	28.20530262838779	15.76284639826444	8.47946311098546	7.932463484679889	8.326555790892336
265	2020-00	150.68176464840715	53.998032296597394	21.34449255179699	20.60807798898158	1677.6636059835278	379.729050338814	118.13993769961615	65.39014846039471	88.25867788341144	28.892505408310935	20.5282032238627	22.14978501707413
266	2020-01	205.0756092496294	80.38852305124352	26.584505067815346	39.987043384276696	2951.244227760653	601.3330146316039	241.14771141461324	87.81967685096105	163.95326405486583	35.53841892574214	27.44053118576253	28.78179577528633
267	2020-02	180.26789215305433	81.20664953889016	34.24250891331246	36.34666651522083	3126.0812464290416	642.2593826147929	254.50484674235375	164.28917629145957	57.712734839508805	42.62242647958809	31.05654480957401	36.46394221993896
268	2020-03	1334.1232359979615	118.93145656647405	28.81783231691631	77.94921165675132	2181.3344825310955	510.4468270560637	379.08959509685263	155.92537937366413	83.26450023788746	71.57751004557717	47.60292143405923	53.83157088029978
269	2020-04	647.8937839553366	161.52895019666894	33.83417566864943	67.27023954215458	2452.119564178816	554.7546072091523	390.915872586561	141.32825683217942	82.71486801391136	86.79697740450379	107.17533491611928	118.56715841397742
270	2020-05	426.3085223533981	107.06840168788514	30.194318765406393	42.91033061450936	1402.7946338632769	380.3383076537062	305.8915910110558	86.07414826762084	74.26969796509293	58.74561765609232	83.00189381173321	74.17722590081198
271	2020-06	577.5234804628482	113.99406327391985	33.489048202296836	41.621226138409874	1071.4868661641394	316.8299606813814	281.4067593625862	78.7853415259824	55.12461761892361	42.93839641750606	53.54977317870344	48.878292710125386
272	2020-07	714.902755143952	73.67941838070001	26.972260821423625	36.966862068262024	1346.8336994520193	304.32610860671076	256.01900729852116	78.29909441253257	48.03804049765555	42.880827263289746	43.22583647604726	39.33034027068563
273	2020-08	1070.5804868005575	74.3135317129396	39.952421391013516	50.618581839469826	1291.2729117806466	442.53251110872213	237.1952710082574	99.4692610183209	66.25244981146488	45.692236796923794	40.935215812914095	38.36169756207134
274	2020-09	800.3359028606236	69.58171165790331	47.925506198763955	51.11357845748742	1269.407802191312	590.8374166926202	201.62748474132715	121.04653424991716	79.33847063592296	50.42749066539943	39.19061231696611	44.19042883548527
275	2020-10	829.6397891729897	69.14591281760477	48.2958415895758	88.38432556757213	1439.1207548862178	667.0512144928597	209.00743585706854	146.84500682628948	82.18648409507377	70.86423109820997	42.731367677872704	48.182902760988824
276	2020-11	642.8932820226985	78.21179521235693	40.11167612712687	77.07444181472496	1432.4285509209728	603.9220842595289	283.86999698292396	170.78396244860596	86.9981529103157	71.56119412024916	61.75608853537081	69.63473837837438
277	2020-12	453.6644698376141	66.65828443569616	36.610563669629364	78.64409400629336	1183.5558017844235	607.8372691042931	297.6459479665247	207.96983397035837	69.45734783059632	56.24649073626317	44.60793556288232	48.76458770377742
278	2020-13	1626.7551913522661	87.82312752409763	37.54222267197552	51.96408550991554	1276.5325981824296	387.85352837470293	393.40633558540355	108.85190253011037	70.57992515260965	46.35845741164082	35.85824160841551	42.93884656486864
279	2020-14
280	2020-15
281	2020-16
282	2020-17
283	2020-18
284	2020-19
285	2020-20
286	2020-21
287	2020-22
