# Supplementary material for: Integrating digital and field surveillance as complementary efforts to manage epidemic diseases of livestock: African swine fever as a case study
Source: PLoS One. 2021 Dec 31;16(12):e0252972. doi: 10.1371/journal.pone.0252972 (PMC8719698; doi:10.1371/journal.pone.0252972)
Supplement: S1 Data — (ZIP) [file pone.0252972.s007.zip › est_topic1.xlsx]

## Sheet: est_topic_1
	Control_measures_fencing	Early_detection	Case_reporting	Meat_international_trade	Control_measure_culling	Trade_strategy(restrictions)	Market_impact(feed_market_impact)	Consumer_impact	Import_trade_impact	Contamination_from_product_import	Risk_pathways	Supply_pork_products_impact	Initiative_industry	European_legislation_stategy	Density_management	Spread_risk_management	Detection_pork_products	Topic 17	Containment_measures	Legal_measures	Border_control_meat	Control_measures_farm	Cotamination_food_chain	Detection_report	Cross_border_spreading	Hunting_polcy	Border_control_test	Country_reaction	Effect_on_market	Reporting_farms_borders
Word 0	say	country	asf	seize	farm	say	price	include	pork	pig	virus	pork	area	area	infect	spread	say	say	animal	confirm	meat	measure	pig	swine	african	say	pork	pork	increase	report
Word 1	fence	asf	report	pork	pig	publish	low	say	product	say	spread	producer	say	present	say	disease	meat	pig	african	case	country	agricultural	say	fever	say	group	asf	product	market	say
Word 2	country	update	outbreak	meat	cull	plan	high	consumer	ban	product	say	say	raise	african	kill	outbreak	infect	compare	stop	cover	asf	country	base	african	country	use	pig	country	export	border
Word 3	wheat	say	case	product	say	trade	market	send	country	swine	expert	year	set	situation	report	control	month	government	carry	appear	product	farmer	report	pig	boar	romanian	product	asf	zone	pig
Word 4	tonne	introduction	wild	read	druze	rate	week	country	import	fever	swine	global	animal	identify	population	pig	country	report	say	morning	say	african	place	say	case	country	virus	say	sale	disease
Word 5	border	percent	say	include	hold	make	demand	cull	asf	african	fever	production	need	combat	animal	asf	process	face	day	suggest	virus	government	asf	outbreak	wild	hunting	test	virus	percent	spread
Word 6	export	pig	african	shipment	authority	year	record	hit	order	meat	african	buy	industry	follow	discover	cause	unit	incineration	disease	client	bring	outbreak	feed	reach	swine	wild	chinese	entry	trade	country
Word 7	prevent	territory	boar	accord	detect	event	production	asian	issue	infected	case	supply	farmer	reduce	hunter	human	virus	member	german	head	enter	support	slaughter	disease	fever	border	czech	public	soybean	close
Word 8	approve	affect	pig	share	open	development	expect	late	importation	pork	belgian	report	early	measure	contain	african	international	community	build	hour	entry	state	location	case	spread	boar	city	local	expect	village
Word 9	stop	district	disease	post	cabinet	free	wheat	nation	say	feed	authority	export	bureau	strategy	hunt	world	company	jewish	border	say	ban	common	include	animal	area	case	authority	ban	year	case
Word 10	african	include	country	inflation	deadly	restriction	rise	industry	impose	belgium	confirm	accord	reach	regard	percent	affect	contact	make	swine	increase	confiscate	additional	virus	year	bulgarian	register	ban	assure	datum	early
Word 11	hope	epidemic	continue	test	large	state	report	impact	agriculture	receive	carry	lose	country	accord	eastern	country	transmit	agriculture	fever	video	industry	fight	official	number	accord	statement	sell	prevent	compare	cull
Word 12	deadly	add	detect	port	thousand	country	announce	seek	temporary	country	food	swine	team	say	farmer	include	story	intend	wild	distribution	include	provide	industry	region	infection	pigs	hit	agriculture	corn	african
Word 13	german	remain	hog	african	meeting	action	crop	spread	add	threaten	region	consumer	rise	similar	country	measure	confiscate	romanian	boar	dessislava	local	case	suspect	province	industry	week	inspection	affect	major	month
Word 14	erect	expand	domestic	order	member	effort	year	protect	list	disease	stop	protein	pig	number	newspaper	risk	dealer	swine	issue	react	pork	result	farm	die	pay	authority	say	government	drop	fence
Word 15	farmer	control	new	worker	ruse	use	corn	fish	expand	add	human	fever	complete	level	offer	government	agriculture	death	fence	encouraging	order	food	waste	boar	step	government	entry	african	loss	follow
Word 16	contract	situation	concern	total	lawmaker	policy	future	positive	implement	infect	detect	country	african	european	tell	catch	feed	express	human	refund	import	discuss	bring	county	visit	tourist	province	urge	kill	day
Word 17	danish	african	number	virus	join	spend	live	said	department	half	border	available	decline	effective	town	battle	animal	holocaust	country	allegation	affect	ask	ban	locality	tell	rule	philippine	department	number	cases
Word 18	report	port	note	asf	criticize	include	time	ban	entry	plant	death	province	determine	legislation	photo	local	african	attempt	round	irregularity	passenger	policy	hit	confirm	estimate	anti	check	contain	household	add
Word 19	deal	forecast	infect	account	apha	issue	cost	turn	disease	day	animal	percent	virus	sector	prevent	fever	tick	cause	denmark	holding	come	report	swill	identify	sample	contain	area	contaminate	think	km
Word 20	cross	surveillance	accord	say	amend	provide	trader	substitute	industry	tell	french	estimate	report	state	accord	deadly	slaughter	fever	cause	farm	bureau	romanian	world	detect	affect	hit	importer	report	international	outbreak
Word 21	outbreak	effort	industry	importation	expect	economic	large	downplay	make	affect	threaten	busy	pork	order	area	report	enter	thousand	harmless	informed	ask	note	food	report	government	asf	infect	order	total	fifth
Word 22	boar	production	cost	turn	discriminatory	political	soybean	pig	sign	face	harmful	asf	specify	boar	sow	accord	officer	week	accord	create	animal	particular	mean	affect	arrive	prevent	shipment	outbreak	region	cover
Word 23	denmark	cut	late	break	infect	investment	continue	population	accord	outbreak	pass	discover	deadly	non	hunting	confine	disease	daea	government	accord	affected	add	summer	wild	order	report	market	direct	contaminate	pace
Word 24	government	regional	carcass	change	outbreak	law	support	countrie	domestic	fighting	people	tell	project	import	food	emergency	clearance	farmer	industry	national	warn	european	protect	follow	infect	trade	claim	area	farming	length
Word 25	spread	work	infected	strengthen	report	introduce	meeting	outbreak	animal	world	mark	produce	people	meeting	warn	virus	source	burn	month	breed	consumer	record	late	week	grant	bid	bar	pose	add	detect
Word 26	wild	avoid	belgium	economy	virus	environment	second	pork	allow	import	decree	boost	tool	establish	devastate	region	import	african	virus	old	foreign	control	asian	country	website	animal	bring	pull	tonne	course
Word 27	mile	report	know	commodity	animal	participate	decision	dozen	similar	wipe	present	great	event	affect	pose	infection	total	fail	file	list	infected	virus	recent	area	authority	russian	department	official	yesterday	row
Word 28	domestic	event	total	percent	balkan	ensure	supply	accord	recall	follow	coordinate	chinese	traditional	disease	shoot	authority	alert	respected	recently	law	port	meet	hotel	human	confirm	website	come	port	big	structure
Word 29	pay	foreign	fall	record	slaughter	remain	position	finance	threat	email	weekend	mccracken	distribute	way	asf	hit	government	job	risk	plague	clearance	necessary	local	cull	kill	new	import	case	estimate	romanian
Word 30	fund	stable	area	animal	vaccine	announce	economic	pace	live	represent	product	suffer	create	risk	heighten	large	define	massive	threaten	backyard	public	say	consider	spreading	nebih	total	ensure	store	head	boar
Word 31	plan	implementation	health	photo	risk	technology	result	estimate	agency	production	team	rise	follow	represent	outbreak	eradicate	order	authority	mile	talk	ling	adopt	restaurant	infect	state	disease	food	meeting	remain	wild
Word 32	french	backyard	die	base	month	visit	agriculture	existence	region	nation	round	african	monitor	provide	occurrence	concern	incinerate	euros	hunter	locate	intercept	message	risk	official	aim	period	confirmation	cebu	accord	romania
Word 33	romanian	volume	hungarian	worth	spokesman	parliament	effect	measure	free	extreme	flander	container	use	outbreak	spread	apply	bulgarian	loss	kilometer	particular	case	help	illegal	start	reported	medium	make	information	high	ask
Word 34	article	expect	confirm	impact	low	leave	average	lab	start	expert	belgium	role	expert	research	swine	contain	pig	department	week	direction	agriculture	farm	infected	include	cover	impose	cull	shelf	set	spokeswoman
Word 35	help	announce	enter	increase	raise	central	end	agerpre	appeal	combat	disease	reduce	employ	topic	allow	slaughterhouse	entry	manage	option	perspective	importer	enter	great	total	pork	accord	report	quarantine	growth	state
Word 36	buy	measure	bad	information	come	new	cattle	deadly	ship	slaughter	collect	little	learn	conclude	german	number	domestic	dismay	vaccine	shortage	recall	public	hungarian	farm	combat	restriction	disease	intercept	little	small
Word 37	kilometer	explain	rear	source	hog	write	grain	brief	action	base	concern	continue	initiative	field	world	losses	seize	explain	begin	british	suspend	affect	require	northern	competitive	thousand	eastern	sell	season	fever
Word 38	russian	conduct	billion	endemic	village	term	purchase	african	lift	tackle	late	volume	leading	affected	plant	threat	ask	control	movement	advice	supermarket	research	import	record	outbreaks	member	morning	deadly	register	infect
Word 39	time	detection	work	good	state	security	drive	animal	involve	cull	complete	fall	available	work	progress	vaccine	allow	point	principle	share	ninoy	fund	consumer	late	deadly	prepare	month	advise	herd	clarify
Word 40	ukrainian	leftover	occur	week	big	come	produce	office	address	year	kilometre	price	watch	expansion	agency	veterinary	department	stop	equipment	cure	airport	possible	nation	dead	slaughter	partner	continue	vigilant	non	tutrakantsi
Word 41	protection	programme	kill	major	case	opportunity	reach	virus	total	accord	announce	lead	proper	presence	prompt	campaign	far	remark	enhance	virus	official	concern	cover	high	desislava	german	team	look	global	year
Word 42	case	issue	warn	overseas	jump	review	budget	southern	trace	died	european	disease	monitoring	service	detect	source	lead	add	real	protein	point	read	contaminate	announce	end	step	meat	confirm	private	authority
Word 43	fall	veterinary	southern	detection	zone	relate	fall	make	luzon	spokeswoman	file	trigger	view	request	human	prevent	forest	incapable	quote	program	stakeholder	cap	wire	livestock	protect	spread	service	threat	month	neighbouring
Word 44	processing	personnel	forint	editor	proper	plant	estimate	occupy	official	estimate	work	european	energy	obtain	grow	highlight	good	demonstrated	limit	fourth	safe	office	british	spread	lev	value	positive	include	reason	decision
Word 45	affect	early	monitoring	confiscation	valuable	today	reception	halt	extend	chinese	struggle	product	motivate	farm	import	defra	spread	incompetence	stock	annual	outbreak	widespread	result	thousand	com	urge	sample	begin	farmer	issue
Word 46	big	presents	production	inspector	enter	member	aim	build	request	spread	baltic	compare	keyword	effect	body	major	prior	domestic	row	western	permit	product	swine	city	vet	concern	admit	prohibit	slow	touch
Word 47	try	luggage	herd	come	emergency	chief	say	operate	hog	lead	veterinary	emerge	recording	control	analysis	warn	drug	affected	document	vaccine	fresh	continue	travel	romania	entire	right	conduct	timeline	wheat	czech
Word 48	pork	fao	bracing	alternative	development	international	state	murder	line	death	information	depend	scratch	main	involve	information	authority	disappointment	news	million	consumption	surveillance	strain	pass	neighbour	measure	samar	read	swine	intention
Word 49	critic	meat	severe	export	transport	leader	level	react	regulation	forecast	problem	demand	tools	mean	belgian	combat	year	comment	polish	european	store	implement	remind	veterinarian	cull	movement	countries	business	make	identification
Word 50	trade	case	grow	domestic	country	datum	firm	disappointment	advisory	human	mean	critical	news	exist	figure	location	low	outbreak	release	government	record	release	region	symptom	neighbor	food	contain	water	record	programme
Word 51	measure	prevent	provide	ban	general	design	export	comment	announce	farm	share	fear	capacity	necessary	reduce	spend	arrive	deadly	possible	ensure	traveler	local	high	fatal	mainland	discover	veterinarian	implement	level	survey
Word 52	supply	infect	hungary	sale	accord	hear	tell	compare	risk	animal	arrival	play	direct	damage	look	infect	urged	critic	photo	develop	vaccine	increase	pork	stand	province	pass	free	remain	airport	standard
Word 53	lawmaker	today	working	significant	program	stay	weekly	televised	affect	neighbour	presence	urge	establish	management	statement	current	note	offend	wire	launch	transport	crisis	euros	western	brand	cookie	state	type	week	bulgarian
Word 54	raft	coordinate	positive	outbreak	inspect	demand	lift	live	permit	ingestion	discover	soybean	economic	time	origin	action	luggage	spread	cost	pig	specific	likely	help	try	exporter	large	man	bid	contagious	animal
Word 55	tackling	overall	transport	threat	kilometer	reduce	trading	farm	illegal	food	prepare	example	encourage	eradication	suspect	epidemic	point	confiscated	repeat	policy	cure	explain	adopt	lose	challenge	criticize	clarify	monitor	release	build
Word 56	demand	prohibit	major	state	city	challenge	look	decision	release	key	official	world	transport	safety	cure	health	waste	blast	crown	risk	contain	allow	fall	municipality	opportunity	message	include	leader	recent	non
Word 57	low	population	cull	late	asf	information	make	total	possibility	fight	contagious	material	relation	statement	know	harmless	prohibit	vaccine	expect	look	importation	make	dairy	development	threat	follow	specific	record	dog	load
Word 58	loss	possibility	small	inform	reach	world	capacity	jewish	good	viral	dangerous	disposal	certain	action	seaport	start	belgian	seek	romanian	way	assure	financial	operator	notify	attempt	learn	cite	sector	plant	story
Word 59	lead	region	region	clearance	science	practice	spot	support	place	high	different	pace	firm	different	european	cull	directive	hog	reporting	threaten	news	inform	low	evolution	new	farmer	hold	destroy	result	introduce
Word 60	market	virus	swine	pig	research	meet	sector	destroy	follow	distance	immediate	spread	industrial	force	leave	prevention	state	mean	work	animal	luggage	eradicate	distance	harmless	official	number	intervention	accord	addition	weekly
Word 61	long	threat	introduce	appear	approve	release	remain	remark	receive	process	register	huge	agenda	representative	different	situation	place	carry	bulgarian	article	release	want	apha	household	want	protect	use	protect	northern	disinfection
Word 62	good	consider	information	mention	eastern	extend	progress	photo	consider	eastern	change	industry	cooperation	important	production	damage	passenger	apologize	catch	new	prevent	industrial	point	treat	survive	add	agency	pullout	farm	operate
Word 63	start	awareness	prepare	preparedness	tell	operator	negative	reporting	african	survive	return	effort	death	current	maintain	difficult	station	help	story	expect	burn	proposal	cost	appear	fall	continue	piggery	mention	purchase	double
Word 64	statement	resort	help	legal	thank	regulation	face	carcass	base	deputy	scientist	number	factor	biosecurity	threaten	commercial	explain	accord	time	visitor	step	management	thing	police	combination	arrival	swine	source	report	proposal
Word 65	environmental	contain	safe	bureau	declare	government	stock	speak	handle	fourth	news	various	boost	medium	close	fatal	thrive	inspection	emerge	help	add	law	case	pandemic	add	worry	failure	need	country	apply
Word 66	reason	possible	end	step	global	global	issue	file	enter	highly	experience	national	end	carry	epidemiological	death	ling	try	announce	election	security	bring	domestic	romanian	food	mainly	regulation	submit	alert	tackle
Word 67	seek	livestock	news	stand	high	happen	decide	incurable	watch	track	difficult	big	happen	clear	reduction	skin	kilogram	lead	significant	aim	crown	hold	important	special	breed	area	send	state	harvest	region
Word 68	reach	biosecurity	impact	use	governor	protest	shortage	share	day	vendor	reach	million	increase	discuss	pig	pose	group	direct	watch	stand	poultry	agenda	individual	file	expect	security	source	provincial	deploy	erect
Word 69	effort	check	contact	company	issue	worth	strengthen	cite	require	ask	inspect	forest	lead	manage	surveillance	warning	reveal	entry	village	trigger	contamination	fact	hard	district	measure	official	concern	precaution	money	governor
Word 70	contagious	center	stock	infection	minister	response	range	bring	discover	control	affect	detected	site	evolve	individual	lose	compare	statement	piggery	vote	infect	representative	presence	active	quote	police	german	bring	say	negative
Word 71	request	response	challenge	concern	disease	party	impact	want	report	fear	prevention	fight	crisis	stand	conduct	new	open	test	entire	year	custom	know	problem	accord	live	base	barangay	recall	central	speak
Word 72	refreshing	producer	detailed	medium	infection	export	forecast	farmer	bar	slash	day	crisis	quote	veterinarian	originate	remain	supply	advisory	play	family	day	technical	pose	eat	tariff	year	employee	county	consumption	main
Word 73	global	target	ongoing	kilogram	long	advance	hard	lot	late	characterize	clear	arrive	effort	diagnose	way	exercise	store	video	hand	message	temporary	entire	long	new	dollar	threat	south	help	tariff	inspect
Word 74	neighbour	regard	study	office	citizen	position	base	tommaso	establish	major	report	value	suspect	analyst	history	handle	monitor	staff	come	south	company	resource	southern	level	unleash	station	testing	measure	demand	come
Word 75	people	outbreaks	affect	destroy	african	statement	strike	neighboring	case	pose	exercise	halt	conduct	activity	cut	look	haemorrhage	mayor	farming	people	overseas	ensure	leftover	rare	afraid	plan	customer	sign	previous	newspaper
Word 76	easy	deal	possible	watch	continue	biosecurity	dry	holocaust	provincial	consume	recent	conclude	attention	reveal	share	fear	cause	know	inch	fair	confiscated	national	stress	hour	police	people	enter	cooperation	infected	food
Word 77	implement	officer	jump	year	sign	restrict	radio	incinerate	today	sale	active	cancel	agency	declare	check	assessment	main	avoid	exist	discover	possible	medium	week	antibiotic	agriculture	click	approval	manufacture	good	share
Word 78	pig	decline	defence	various	follow	defence	main	contain	prevention	bury	start	understand	south	sample	result	project	observe	clarify	want	consider	risk	act	period	national	ground	cut	fine	south	enterprise	swine
Word 79	infection	transport	source	official	help	people	red	knowledge	effective	hurt	photo	feral	local	small	destroy	eradication	newspaper	urged	problem	newsletter	suggest	time	money	throat	enforce	big	responsible	restaurant	firm	farm
Word 80	soybean	infection	state	guard	district	run	news	morning	long	believe	science	day	change	young	stem	county	rise	increase	attend	significant	effect	epidemic	defra	smallholde	republic	inspection	duty	tighten	backyard	lead
Word 81	board	arrive	question	government	vaccination	meeting	double	hold	travel	business	weather	likely	dry	election	read	map	look	repeat	press	presence	purchase	join	night	inhale	asf	privacy	site	impose	biosecurity	private
Word 82	chain	problem	come	express	statement	form	cooperation	remain	cooperation	test	outbreak	official	central	epidemiological	requirement	exporter	today	facility	forest	biosecurity	aim	ongoing	country	swelling	chinese	originate	facility	population	period	staff
Word 83	chance	seize	live	arrive	present	update	meet	moment	limit	operation	support	prompt	commercial	economy	institution	make	end	rule	event	cattle	deadly	new	equipment	symptoms	certain	policy	security	announce	short	plan
Word 84	present	real	airport	statistic	herd	attend	activity	statement	yesterday	point	help	consumption	operation	authority	danger	national	southern	directive	yesterday	spot	devastate	date	vehicle	spore	polish	blame	try	interception	source	measure
Word 85	announce	hand	fight	responsible	owner	begin	approach	article	able	separate	meeting	backyard	manager	government	transmit	way	minister	incinerate	contain	company	advisory	meeting	attention	tropical	staff	newsletter	ship	safety	price	avoid
Word 86	increase	site	discover	raise	incurable	annual	example	term	message	direct	bring	key	experience	change	health	transmission	production	million	previous	publish	deploy	follow	bad	occur	hunting	short	restrict	welcome	production	ongoing
Word 87	inch	implement	file	relation	assessment	processing	weather	yesterday	conduct	slow	condition	examination	course	average	prevention	good	complete	breeder	trust	include	inspect	business	threat	photo	hungary	situation	said	ordere	figure	confirm
Word 88	break	condition	viral	dissemination	place	build	develop	email	policy	quarantine	event	danger	accord	place	huge	detect	stress	load	prevent	responsible	fatal	regard	decade	mortality	dead	load	community	enforce	run	prevent
Word 89	half	emergency	believe	country	province	stress	watch	come	confirm	confiscate	transfer	decision	huge	share	come	expert	addition	ninoy	report	challenge	monitor	assure	traditional	strain	great	current	african	cull	morning	test
Word 90	able	attention	prevent	time	produce	poultry	monthly	word	information	plague	leave	city	test	add	chain	european	fence	time	regional	follow	region	economic	fear	senior	today	agree	inspect	domestic	spread	company
Word 91	chinese	assess	quarter	contaminate	remain	senior	follow	start	romanian	neighbor	identify	warne	kilometer	identification	presence	introduce	expect	team	hour	contribute	member	vote	testing	authority	various	export	thrive	avoid	breeder	experience
Word 92	corn	importation	contamination	report	disinfection	company	focus	advertising	send	transport	com	standard	warning	agree	advice	knowledge	time	quote	approach	expert	african	poultry	biosecurity	end	chief	african	warne	mayor	receive	base
Word 93	commodity	pork	security	estimate	government	dollar	maintain	man	barangay	fine	laboratory	affect	allow	alert	quarter	scientist	great	refreshing	isolate	group	total	announce	survive	grow	yesterday	datum	charge	inspect	bureau	approve
Word 94	job	bar	vaccine	cause	previous	need	day	role	detect	attention	weekly	food	analyst	decision	virus	service	disinfection	clear	export	news	account	quote	mortality	european	total	hunt	fund	request	point	principle
Word 95	worth	destroy	free	association	push	director	processing	step	relate	statement	worker	recent	money	food	encourage	early	protest	stakeholder	region	factor	head	end	arrival	family	pig	data	rizal	sale	russian	infection
Word 96	browser	lead	double	document	bury	article	fact	medium	directive	potential	field	wild	worry	facility	agricultural	disposal	fund	barangay	question	identification	protect	talk	damage	current	word	declare	carrier	assured	separate	tell
Word 97	monthly	conference	situation	danger	strict	duty	soft	tell	hit	health	new	carcass	owner	countrie	use	state	receive	charge	czech	eastern	help	human	business	individual	ensure	effect	assure	consider	commercial	emergency
Word 98	direction	statement	fever	backyard	medium	commercial	start	balkan	laboratory	agency	situation	launch	consume	make	step	crisis	damage	warn	local	programme	allow	priority	stable	loss	disease	main	affect	die	average	great
Word 99	km	examination	contribute	rural	legislation	prevention	flu	percent	mention	loss	forest	large	contain	relate	introduce	tell	deputy	fine	think	continue	processed	development	advance	mandate	season	customer	time	lot	special	pay
